# Supplementary material for: Synergistic action of the transcription factors Krüppel homolog 1 and Hairy in juvenile hormone/Methoprene-tolerant-mediated gene-repression in the mosquito Aedes aegypti
Source: PLoS Genet. 2019 Oct 29;15(10):e1008443. doi: 10.1371/journal.pgen.1008443 (PMC6818763; doi:10.1371/journal.pgen.1008443)
Supplement: S1 Dataset — The list of transcripts upregulated in iKr-h1 and in iMet mosquito fat body (overlapped transcripts between iKr-h1↑ and iMet↑) are provided as well. The dataset includes the list of 10,000 transcripts with the highest abundance, utilized for downstream analysis of iKr-h1 upregulated transcripts. (XLSX) [file pgen.1008443.s007.xlsx]

## Sheet: 10K
Transcript_ID	iLuc.1_fkpm	iKr-h1.1_fkpm	Sum1_fkpm	Log(iKr-h1.1/iLuc.1, 2)
AAEL004500-RB	151173	153450	304623	0.0215739
AAEL004500-RA	149070	151546	300617	0.0237627
AAEL017413-RA	102497	142621	245118	0.476611
AAEL017096-RA	136356	125570	261926	-0.118888
AAEL016995-RA	139679	117606	257284	-0.248152
AAEL009955-RA	74616.5	86930.5	161547	0.220368
AAEL003877-RA	93033.1	112760	205794	0.277444
AAEL004149-RA	82708.7	89289.8	171998	0.110457
AAEL003877-RB	81292.2	97442.2	178734	0.26143
AAEL001194-RA	43124.9	43619.6	86744.5	0.0164576
AAEL000804-RB	55541.7	56361	111903	0.0211266
AAEL000804-RA	50060.5	51204.7	101265	0.0326046
AAEL005901-RB	65560.2	67996	133556	0.0526279
AAEL013158-RA	65486.8	67916.8	133404	0.0525638
AAEL010787-RD	65320.2	65585.8	130906	0.00585437
AAEL010787-RA	65287	65555.2	130842	0.00591536
AAEL017516-RB	63667.8	60834.5	124502	-0.065674
AAEL004501-RA	51781.6	70454.5	122236	0.444251
AAEL010168-RB	62109	66180.7	128290	0.0916074
AAEL010168-RA	62051.6	66099.3	128151	0.0911657
AAEL010318-RA	52494.5	63641.9	116136	0.27781
AAEL010318-RB	52393.2	63522.7	115916	0.277891
AAEL009994-RA	54130.7	55244.5	109375	0.0293839
AAEL002534-RA	52193.5	55838.4	108032	0.0973876
AAEL013069-RA	58239.6	55586	113826	-0.0672789
AAEL017301-RA	50114.9	47365.8	97480.7	-0.081394
AAEL003203-RB	26281.9	22987.9	49269.8	-0.193197
AAEL005722-RA	49637.8	47547.4	97185.2	-0.0620716
AAEL004325-RA	49165	46768.6	95933.6	-0.0720889
AAEL000987-RA	49398.3	47247.9	96646.2	-0.0642115
AAEL005901-RA	46423.8	48015.8	94439.6	0.0486438
AAEL000032-RC	44865.9	44015	88880.8	-0.0276253
AAEL000032-RB	44454.8	43531.6	87986.4	-0.0302755
AAEL010787-RB	46001.5	46541.2	92542.7	0.0168259
AAEL010821-RA	48937	48214.1	97151.2	-0.0214705
AAEL003203-RA	22808.9	19955.1	42764	-0.19284
AAEL017516-RA	43559.1	42637.3	86196.4	-0.0308583
AAEL013536-RA	41196.4	42478.5	83674.9	0.0442152
AAEL008103-RB	40730.2	45090.6	85820.8	0.146726
AAEL006307-RA	17081.3	17837.8	34919.1	0.0625157
AAEL000032-RA	40491	40048.2	80539.2	-0.0158624
AAEL008188-RA	43503.2	45443.5	88946.7	0.0629515
AAEL004855-RA	39167.2	44985.9	84153.1	0.199826
AAEL017119-RA	14528.8	20951.1	35479.9	0.528117
AAEL013221-RC	44732.8	43208.9	87941.6	-0.0500037
AAEL006511-RA	38380.5	41218.1	79598.6	0.102904
AAEL010787-RC	39884.7	39114.4	78999	-0.0281347
AAEL013221-RA	41448.2	39990.2	81438.4	-0.0516649
AAEL017516-RC	38894.4	38328.8	77223.3	-0.0211322
AAEL013221-RB	41405.9	39950.8	81356.6	-0.0516121
AAEL000795-RA	26994.7	27682.7	54677.4	0.0363036
AAEL004699-RA	33448.1	29826.8	63274.8	-0.165315
AAEL003872-RA	36609.9	37664.5	74274.5	0.0409718
AAEL013359-RB	35590.8	34659.8	70250.6	-0.0382376
AAEL013359-RC	35031.5	34032	69063.5	-0.0417633
AAEL011656-RA	37217.8	36423.1	73640.8	-0.0311382
AAEL013625-RA	35671.4	37050.1	72721.5	0.0547088
AAEL013625-RD	35648.5	36939.2	72587.6	0.0513123
AAEL013625-RC	35415.7	36742.7	72158.4	0.0530661
AAEL013625-RB	35392.7	36714.5	72107.2	0.0528969
AAEL013359-RA	33078.8	32097.2	65176	-0.0434575
AAEL007699-RD	33768.4	33919.4	67687.8	0.00643619
AAEL007699-RB	33726.9	33870.8	67597.7	0.00614051
AAEL007699-RC	33725.5	33869.3	67594.8	0.00613955
AAEL007699-RA	33723.8	33867	67590.8	0.00611421
AAEL004297-RA	12612.6	14279.2	26891.8	0.179056
AAEL002832-RA	34360	32810.9	67171	-0.0665555
AAEL012585-RB	31639.4	31995.5	63634.9	0.0161488
AAEL012585-RA	31637.9	31992.2	63630.1	0.0160667
AAEL011447-RA	32581.8	31754.4	64336.2	-0.0371079
AAEL006576-RA	3572.26	11077.8	14650.1	1.63276
AAEL009825-RA	30713.1	31891.9	62605.1	0.0543377
AAEL013694-RA	34323	31910.4	66233.4	-0.105151
AAEL008083-RA	34313.4	31906.3	66219.7	-0.104933
AAEL011471-RC	30138.8	31705.8	61844.6	0.0731217
AAEL011471-RA	30136.4	31704.4	61840.9	0.0731777
AAEL011471-RB	30134.2	31701.6	61835.8	0.0731517
AAEL011471-RD	30126.3	31690.8	61817.1	0.0730416
AAEL008103-RA	28742.5	30586	59328.5	0.089684
AAEL006576-RB	3397.95	10558.9	13956.9	1.63573
AAEL000068-RA	31157.7	28843.3	60001	-0.111352
AAEL010573-RA	31133.3	28826.4	59959.8	-0.111068
AAEL009151-RA	31038.4	31812.2	62850.6	0.035528
AAEL009151-RB	30983.1	31735.2	62718.3	0.0346002
AAEL011288-RA	29319.9	29267.3	58587.1	-0.00259025
AAEL012686-RA	29082	30444	59526	0.0660335
AAEL005817-RA	30348.4	29607.7	59956.2	-0.0356486
AAEL003530-RA	28446.7	31701.8	60148.5	0.156302
AAEL003427-RA	28196.1	28185.5	56381.6	-0.000539421
AAEL013097-RA	28712.8	29449.5	58162.4	0.0365503
AAEL013583-RA	28708.1	29447.3	58155.4	0.0366785
AAEL015006-RA	28704.3	29445.9	58150.2	0.0367974
AAEL008481-RA	28012.7	26947.3	54960	-0.055942
AAEL008481-RB	28012.3	26946.4	54958.7	-0.0559693
AAEL012733-RA	27605.4	27032	54637.4	-0.0302819
AAEL005027-RA	27953	31125.1	59078.1	0.155074
AAEL012944-RB	25819.7	30414.2	56233.9	0.236278
AAEL010169-RA	26523	30503.6	57026.6	0.201738
AAEL003582-RA	26886.4	28244	55130.4	0.0710719
AAEL009747-RA	25426.4	27201.9	52628.2	0.0973784
AAEL008192-RA	25655.4	27326	52981.4	0.0910099
AAEL006785-RB	26183	27059	53242	0.047478
AAEL008329-RA	27948.4	26666.3	54614.7	-0.067745
AAEL006785-RA	25993.8	26834	52827.8	0.0458914
AAEL001759-RA	26502.5	28115.7	54618.2	0.0852509
AAEL009859-RA	28032.5	27138.5	55170.9	-0.0467592
AAEL008192-RB	24787.8	26450.4	51238.2	0.0936618
AAEL003835-RB	27696.1	25262.3	52958.4	-0.132694
AAEL003835-RA	27696.8	25257.2	52954	-0.133023
AAEL003835-RC	27667.6	25229.5	52897.1	-0.133089
AAEL005790-RA	9442.13	6478.64	15920.8	-0.543422
AAEL801290-RA	18237.7	24413.4	42651.1	0.420751
AAEL005562-RA	27308.6	24103.6	51412.2	-0.18011
AAEL010299-RB	25135.8	25286.3	50422.2	0.00861102
AAEL010299-RA	25111.4	25301.5	50412.9	0.010882
AAEL006698-RA	25226.3	23836.9	49063.2	-0.0817304
AAEL014005-RA	2708	8495.97	11204	1.64955
AAEL014838-RA	23735.5	25521.3	49256.8	0.104657
AAEL011587-RA	23730.2	25512.6	49242.8	0.104481
AAEL010977-RA	22238.2	22414.3	44652.5	0.0113787
AAEL000823-RB	24750	24045.2	48795.2	-0.0416826
AAEL000823-RA	24689.4	23980.4	48669.8	-0.0420414
AAEL005332-RA	9575.03	9625.87	19200.9	0.00764009
AAEL009403-RA	21578.6	27330.2	48908.8	0.340895
AAEL002372-RB	21945.4	23565.5	45510.9	0.102754
AAEL006834-RA	7915.9	11343.6	19259.5	0.519051
AAEL004175-RA	22327	23130.8	45457.8	0.0510234
AAEL008607-RA	4495.63	41377.8	45873.4	3.20226
AAEL003046-RA	8704.63	12704	21408.7	0.545433
AAEL000068-RB	23417.1	21493.8	44910.9	-0.123647
AAEL010573-RB	23216.2	21320.6	44536.8	-0.122884
AAEL009496-RA	21743.5	21163.5	42907	-0.039004
AAEL000010-RA	21439	21899.6	43338.6	0.0306682
AAEL000010-RB	21416.1	21877.8	43293.9	0.0307666
AAEL012736-RE	22376.9	22135.4	44512.3	-0.0156541
AAEL012736-RC	22323.1	22073.3	44396.3	-0.0162366
AAEL002639-RA	21330.8	21790.2	43121	0.03074
AAEL012736-RD	22204.6	21960.2	44164.9	-0.0159672
AAEL012736-RB	22195.9	21954.1	44150	-0.0158015
AAEL012736-RA	22195.3	21954.2	44149.5	-0.0157533
AAEL007771-RB	21000.2	25389.7	46389.8	0.273841
AAEL007771-RA	20995.2	25383.5	46378.7	0.273828
AAEL008353-RB	21003	21032.5	42035.5	0.00202596
AAEL008353-RA	21002	21031.2	42033.2	0.00199936
AAEL012944-RA	19997.8	22855.2	42853	0.192682
AAEL001488-RA	21087.3	21050.5	42137.8	-0.00252185
AAEL005451-RA	20358.5	22478.9	42837.4	0.142937
AAEL014903-RA	21259.9	21151	42410.9	-0.00741213
AAEL014292-RA	21254	21147.8	42401.8	-0.00722413
AAEL005266-RA	19849	18589.2	38438.2	-0.094604
AAEL005266-RB	19785.7	18517.9	38303.6	-0.0955344
AAEL017075-RC	19938.2	18122.9	38061.2	-0.13772
AAEL002833-RA	7110.03	8989.43	16099.5	0.338374
AAEL002372-RC	18629.5	20464	39093.5	0.135502
AAEL004699-RB	17013.2	15073.6	32086.8	-0.174625
AAEL007715-RB	19353.8	21024.5	40378.3	0.119458
AAEL007715-RA	19342.2	21007.4	40349.6	0.119146
AAEL003396-RA	19042	20976	40018	0.139555
AAEL005629-RA	20584.2	19901.5	40485.7	-0.0486588
AAEL012175-RA	13991	14924.3	28915.3	0.0931698
AAEL006256-RA	14305.2	15939.6	30244.9	0.156075
AAEL011708-RA	15624.9	13107.4	28732.2	-0.253466
AAEL003942-RA	17106.5	18681.5	35787.9	0.127066
AAEL009341-RA	17743.9	18173	35916.9	0.0344742
AAEL013533-RA	18624.7	17523.1	36147.8	-0.0879535
AAEL004851-RA	16727.7	19468.8	36196.5	0.21892
AAEL006860-RA	17982.2	18395	36377.2	0.0327481
AAEL005097-RA	17560.3	17316.4	34876.8	-0.0201769
AAEL010159-RA	17662.6	17449.2	35111.8	-0.0175333
AAEL017455-RA	5014.64	9685.26	14699.9	0.949644
AAEL005220-RA	18622	18556.7	37178.7	-0.00506956
AAEL005085-RA	18527.8	18470.5	36998.3	-0.00446384
AAEL005220-RB	18522.7	18464.4	36987.1	-0.004543
AAEL014562-RA	16262.5	18850.2	35112.7	0.213026
AAEL017198-RA	17184.9	17508.5	34693.4	0.026914
AAEL006141-RA	16684.5	17080	33764.5	0.0337974
AAEL014127-RA	15837.7	18434.7	34272.4	0.21906
AAEL013272-RA	16927	18314.9	35241.9	0.113688
AAEL006446-RA	5821.06	5684.11	11505.2	-0.034347
AAEL014843-RA	14280.6	11954.5	26235.1	-0.256501
AAEL011704-RA	14264.9	11942.1	26206.9	-0.256414
AAEL010756-RA	15977	17144.5	33121.5	0.101745
AAEL010756-RB	15950.6	17117.9	33068.6	0.101897
AAEL006102-RA	5437.3	9209.01	14646.3	0.760156
AAEL017075-RA	16286.4	14522	30808.4	-0.165431
AAEL007778-RA	6669.76	11328.7	17998.5	0.764276
AAEL012198-RA	14642.4	16998	31640.5	0.215217
AAEL014845-RA	13229	11252.5	24481.6	-0.233455
AAEL017153-RA	7036.23	9332.01	16368.2	0.407386
AAEL006096-RA	5144.16	8695.46	13839.6	0.757328
AAEL009506-RA	15740.9	16562.9	32303.7	0.0734386
AAEL017075-RB	15527.6	13788.2	29315.8	-0.171397
AAEL004054-RA	8326.06	9078.35	17404.4	0.124796
AAEL014583-RB	14731.7	17702	32433.7	0.264989
AAEL004151-RE	15624.4	16405.8	32030.2	0.0704052
AAEL004151-RC	15561.4	16337.7	31899.2	0.0702329
AAEL004151-RA	15497	16271.1	31768.1	0.0703261
AAEL004151-RB	15484.4	16258.4	31742.8	0.0703648
AAEL007824-RA	13724.5	17261.6	30986.1	0.330816
AAEL014755-RA	2824.39	28095.5	30919.9	3.31433
AAEL004969-RA	6812.72	9256.53	16069.2	0.44224
AAEL009653-RB	13236.1	14271.3	27507.4	0.108643
AAEL002372-RA	13197.4	14210.6	27408	0.106712
AAEL009653-RA	13213.1	14257	27470.1	0.109706
AAEL005129-RA	13184.9	14229.7	27414.6	0.110024
AAEL014583-RC	13424.2	16479.4	29903.6	0.295822
AAEL002047-RA	13930.7	13987.4	27918	0.00585816
AAEL014583-RA	13282.3	15808.4	29090.7	0.251188
AAEL000703-RA	1372.27	954.05	2326.32	-0.524431
AAEL011758-RA	9068.59	9320.8	18389.4	0.0395763
AAEL801293-RA	8246.45	10135.8	18382.2	0.297608
AAEL002827-RA	10032.3	10257.8	20290.1	0.0320562
AAEL005515-RC	11353.6	8739.98	20093.6	-0.37745
AAEL005515-RE	10709.8	9600.56	20310.4	-0.157741
AAEL005515-RA	11149.9	8589.33	19739.2	-0.376413
AAEL001964-RA	1782.99	3757.14	5540.13	1.07534
AAEL000567-RA	5919.69	6582.54	12502.2	0.153123
AAEL003750-RB	11418.8	10635.5	22054.3	-0.102514
AAEL000641-RA	12712.5	15097.6	27810.1	0.248069
AAEL000641-RB	12598.7	14950.3	27549	0.246896
AAEL013484-RA	6276.96	6523.04	12800	0.0554774
AAEL004865-RA	9332.49	9862.99	19195.5	0.0797625
AAEL801291-RA	6087.8	7496.41	13584.2	0.300279
AAEL002083-RA	9016.4	8644.73	17661.1	-0.0607311
AAEL000449-RA	11746.2	13092.8	24839	0.156585
AAEL003393-RA	9088.86	9722.67	18811.5	0.0972528
AAEL014932-RB	11461	11222.9	22683.9	-0.0302825
AAEL000951-RA	11637.6	12342.9	23980.5	0.0848951
AAEL012271-RA	11456.2	11216.4	22672.5	-0.0305212
AAEL009861-RB	5401.07	6940.56	12341.6	0.361807
AAEL009861-RD	5400.29	6939.56	12339.8	0.361809
AAEL002610-RA	1480.73	6230.74	7711.47	2.0731
AAEL004278-RA	5217.8	6421.91	11639.7	0.299561
AAEL014742-RA	6759.2	10576.6	17335.8	0.64595
AAEL005515-RG	10408.7	7725.87	18134.6	-0.430023
AAEL003345-RA	8660.62	10910.8	19571.5	0.333221
AAEL011197-RA	8115.52	6357.52	14473	-0.352219
AAEL005515-RF	10310.9	7653.05	17963.9	-0.43006
AAEL013587-RA	11348.4	12618.7	23967.1	0.153069
AAEL005515-RD	10205	7575.23	17780.2	-0.429917
AAEL008672-RA	4053	5293.46	9346.46	0.385218
AAEL004151-RD	11482.9	12294.7	23777.6	0.098555
AAEL011197-RB	7783.31	6271.82	14055.1	-0.311501
AAEL004503-RA	10511.7	14889.9	25401.6	0.502342
AAEL001484-RB	6662.22	6489.85	13152.1	-0.0378177
AAEL008946-RA	10919.7	12054.6	22974.3	0.142651
AAEL001863-RA	9738.02	5587.42	15325.4	-0.801447
AAEL012062-RC	7049.43	7290.14	14339.6	0.0484399
AAEL012897-RA	5370.58	5483.95	10854.5	0.0301393
AAEL012062-RA	6998.19	7210.77	14209	0.0431708
AAEL002600-RA	4210.66	6675.57	10886.2	0.664846
AAEL008738-RA	8084.79	7270.61	15355.4	-0.153134
AAEL003750-RA	9676.25	8855.1	18531.4	-0.127939
AAEL011587-RB	10322.1	10800.2	21122.3	0.0653158
AAEL004503-RB	9833.67	14059.3	23893	0.515723
AAEL003734-RA	5158.3	5259.04	10417.3	0.0279029
AAEL006323-RA	593.832	1007.34	1601.17	0.762419
AAEL009018-RA	4721.81	5334.31	10056.1	0.175961
AAEL000951-RB	9942.36	10749.9	20692.2	0.11266
AAEL009629-RA	4664.52	6395.93	11060.4	0.455426
AAEL002046-RA	4680	5248.83	9928.83	0.165487
AAEL000269-RA	11187.8	10722	21909.8	-0.0613487
AAEL014932-RA	9504.37	9357.33	18861.7	-0.0224952
AAEL004059-RB	6789.69	8640.29	15430	0.347734
AAEL009899-RA	5681.17	6499.28	12180.5	0.194093
AAEL011255-RA	11015.5	9795.38	20810.9	-0.169363
AAEL014768-RA	6035.69	6755.84	12791.5	0.162615
AAEL006890-RA	6214.88	5265.37	11480.2	-0.239192
AAEL007385-RB	5764.24	6611.3	12375.5	0.197803
AAEL009637-RA	4602.35	5414.24	10016.6	0.234387
AAEL002228-RA	4401.08	5371.83	9772.91	0.287556
AAEL004178-RA	9081.48	10443.5	19525	0.201604
AAEL001484-RA	5713.86	5557.78	11271.6	-0.0399579
AAEL004059-RA	6451.04	8235.09	14686.1	0.352252
AAEL002851-RA	8012.88	5311.77	13324.7	-0.593127
AAEL017419-RA	9147.65	6847.53	15995.2	-0.417817
AAEL002023-RA	3999.96	6365.18	10365.1	0.670217
AAEL009861-RC	4314.95	5491.73	9806.67	0.347917
AAEL014078-RA	2562.84	5926.68	8489.52	1.20948
AAEL010952-RA	9798.93	9560.04	19359	-0.0356083
AAEL009830-RA	9063.95	10115.2	19179.2	0.158315
AAEL001421-RA	7275.93	8367.75	15643.7	0.201708
AAEL005733-RB	4152.5	4092.96	8245.46	-0.020837
AAEL005733-RA	4134.5	4084.41	8218.91	-0.0175869
AAEL010059-RA	8525.84	8448.46	16974.3	-0.0131538
AAEL007019-RA	5680.54	6166.69	11847.2	0.118468
AAEL007078-RA	7727.12	6790.36	14517.5	-0.186443
AAEL009487-RA	8088.32	8614.53	16702.9	0.0909319
AAEL005673-RA	2518.76	5794.13	8312.88	1.20188
AAEL008657-RA	1995.42	3081.84	5077.26	0.627102
AAEL004178-RB	8630.6	9852.89	18483.5	0.191086
AAEL009691-RA	3681.58	4489.5	8171.08	0.286227
AAEL001668-RA	4034.38	3982.28	8016.65	-0.0187533
AAEL006824-RA	3884.98	4582.41	8467.39	0.238202
AAEL006820-RA	6628.74	4580.53	11209.3	-0.533221
AAEL014937-RA	729.401	19487.4	20216.8	4.73968
AAEL006585-RA	178.244	1614.58	1792.82	3.17923
AAEL008657-RB	1922.33	2984.6	4906.93	0.63468
AAEL001794-RA	2535.1	11715.7	14250.8	2.20833
AAEL012062-RB	5575.23	5831.09	11406.3	0.0647356
AAEL017144-RA	768.932	5016.59	5785.52	2.70578
AAEL005766-RA	4395.35	3673.66	8069	-0.258759
AAEL012026-RC	7063.27	6505.61	13568.9	-0.118651
AAEL002720-RA	1845.63	16286.8	18132.4	3.14152
AAEL012026-RA	7020.83	6467.2	13488	-0.118499
AAEL001794-RB	2488.26	11449.2	13937.4	2.20203
AAEL015458-RA	1725.7	5765.15	7490.85	1.74018
AAEL007718-RA	8174.15	7197.56	15371.7	-0.18356
AAEL007385-RA	5063.45	5714.31	10777.8	0.174459
AAEL004434-RA	6705.91	7420.47	14126.4	0.146077
AAEL013021-RA	8282.29	8656.5	16938.8	0.0637543
AAEL002368-RA	7851.53	7891.5	15743	0.00732625
AAEL801283-RA	1411.65	4926.22	6337.87	1.8031
AAEL005165-RA	6744.11	6957.1	13701.2	0.044859
AAEL017481-RA	6981.37	5533.36	12514.7	-0.335356
AAEL010765-RA	3955.32	6758.72	10714	0.772958
AAEL012576-RB	2548.15	2941.41	5489.56	0.20706
AAEL801284-RA	2139.08	7079	9218.08	1.72655
AAEL006169-RA	2706.67	3359.16	6065.82	0.311582
AAEL005740-RA	4763.7	4985.73	9749.43	0.065721
AAEL017258-RA	4547.18	6594.42	11141.6	0.536273
AAEL014004-RA	162.054	1488.8	1650.86	3.1996
AAEL005165-RB	6548.18	6762.94	13311.1	0.0465563
AAEL012359-RA	7503.22	8021.5	15524.7	0.0963629
AAEL005165-RC	6529.79	6741.96	13271.8	0.046131
AAEL005593-RA	4965.52	6144.48	11110	0.307347
AAEL008345-RA	3436.54	4011.14	7447.68	0.223056
AAEL012026-RB	6372.45	5864.73	12237.2	-0.119784
AAEL001673-RA	4651.24	3792.22	8443.46	-0.294572
AAEL009313-RA	8395.38	7986.09	16381.5	-0.0721066
AAEL012740-RA	5701.13	6132.38	11833.5	0.1052
AAEL009861-RA	3535.48	4502.48	8037.97	0.348814
AAEL012576-RA	2338.39	2694.3	5032.69	0.204394
AAEL003060-RA	17247	33.7481	17280.7	-8.99732
AAEL014913-RA	2349.08	2704.73	5053.81	0.203391
AAEL014188-RA	17227.7	33.6371	17261.4	-9.00046
AAEL005766-RB	5705.53	4662.34	10367.9	-0.291306
AAEL011195-RA	6554.31	6442.67	12997	-0.0247863
AAEL005997-RA	2461.07	2018.89	4479.96	-0.285722
AAEL000529-RA	6943.57	10120.5	17064.1	0.543537
AAEL006642-RA	4632.37	5459.64	10092	0.237054
AAEL006674-RA	2504.14	4425.77	6929.91	0.821616
AAEL008160-RA	3290.99	3894.35	7185.34	0.242863
AAEL001802-RA	2115.82	9926.38	12042.2	2.23005
AAEL002595-RA	1739.21	13798.8	15538	2.98803
AAEL014764-RA	7318.76	7802.36	15121.1	0.0923105
AAEL004631-RA	4359.11	3500.92	7860.04	-0.316301
AAEL011742-RA	6731.77	6743.29	13475.1	0.00246709
AAEL005515-RB	6480.04	4773.02	11253.1	-0.4411
AAEL011414-RB	6644.38	4044.33	10688.7	-0.716233
AAEL015512-RA	5844.48	5328.42	11172.9	-0.133366
AAEL001209-RA	2985.11	3480.05	6465.16	0.221323
AAEL003686-RA	2258.62	4952.09	7210.71	1.1326
AAEL016984-RA	2885.54	2542.54	5428.08	-0.182569
AAEL016984-RB	2882.55	2539.88	5422.43	-0.182588
AAEL011711-RA	6772.09	6195	12967.1	-0.128497
AAEL006586-RA	372.677	548.407	921.084	0.557319
AAEL013297-RA	3023.7	3992.6	7016.3	0.401013
AAEL011414-RC	6293.15	3877.03	10170.2	-0.69883
AAEL017023-RA	1677.91	5875.28	7553.19	1.80799
AAEL011414-RD	6244.19	3847.06	10091.3	-0.698758
AAEL011414-RA	6242.54	3846.51	10089	-0.698585
AAEL008248-RA	5721.88	6370.4	12092.3	0.154894
AAEL000175-RA	5808.56	5424.34	11232.9	-0.0987339
AAEL017023-RB	1657.16	5797.35	7454.51	1.80668
AAEL001005-RA	4628.21	6930.24	11558.4	0.582451
AAEL000551-RA	2697.39	5152.58	7849.97	0.93373
AAEL012341-RA	1489.84	2712.06	4201.9	0.864226
AAEL017116-RA	6080.72	4509.81	10590.5	-0.431176
AAEL003160-RA	3618.4	4357.28	7975.68	0.268077
AAEL013680-RA	6164.34	6137.71	12302.1	-0.00624634
AAEL005961-RA	4042.79	3269.79	7312.58	-0.306152
AAEL801292-RA	3755.14	5146.25	8901.4	0.454653
AAEL009073-RA	6227.22	4816.76	11044	-0.370523
AAEL014668-RA	3727.48	5826.54	9554.02	0.644439
AAEL014189-RA	6004.02	8827.35	14831.4	0.556051
AAEL000758-RB	4861.62	4362.5	9224.12	-0.156284
AAEL009607-RE	5849.12	4932.88	10782	-0.245788
AAEL009872-RA	2392.54	2248.36	4640.89	-0.0896717
AAEL012357-RB	1340.29	1770.66	3110.95	0.40175
AAEL801299-RA	898.135	1598.26	2496.4	0.831499
AAEL002144-RA	4061.33	4299.66	8361	0.0822697
AAEL009607-RD	5764.32	4836.52	10600.8	-0.253179
AAEL009607-RC	5764	4836.52	10600.5	-0.253101
AAEL009607-RA	5745.61	4847.85	10593.5	-0.245117
AAEL004739-RA	2296.03	2914.55	5210.58	0.344131
AAEL003039-RA	6610.03	6119.95	12730	-0.111137
AAEL005930-RA	5320.83	4055.88	9376.71	-0.391637
AAEL002334-RA	6417.96	5628.72	12046.7	-0.189308
AAEL013614-RB	4217.34	4174.44	8391.78	-0.0147498
AAEL014980-RA	1973.96	4295	6268.96	1.12156
AAEL009080-RB	5734.45	5018.14	10752.6	-0.192503
AAEL000028-RA	2473.64	4144.69	6618.33	0.744626
AAEL002381-RA	5856.5	3305.76	9162.26	-0.825058
AAEL017116-RB	5623.8	4147.24	9771.04	-0.439393
AAEL017098-RA	6716.68	2756.02	9472.7	-1.28516
AAEL008473-RA	828.661	3401.12	4229.78	2.03716
AAEL009387-RA	3561.18	4812.43	8373.62	0.43441
AAEL017315-RA	4990.36	4532.9	9523.26	-0.138708
AAEL007898-RA	3066.14	3861.16	6927.3	0.332611
AAEL015432-RA	324.973	471.474	796.447	0.53686
AAEL003324-RA	6076.79	6235.74	12312.5	0.0372498
AAEL005991-RA	2924.52	2522.89	5447.41	-0.213121
AAEL000200-RA	1813.17	3117.48	4930.65	0.781868
AAEL000902-RA	3407.14	3741.26	7148.41	0.134963
AAEL015639-RA	1165.74	3928.54	5094.28	1.75275
AAEL003625-RA	3488.25	4687.21	8175.46	0.426226
AAEL013614-RA	4009.86	3870.93	7880.79	-0.0508712
AAEL012357-RA	1208.33	1600.37	2808.7	0.405388
AAEL014452-RA	1919.11	2099.26	4018.37	0.129448
AAEL005567-RA	5036.17	6106.41	11142.6	0.277996
AAEL011773-RA	3945.1	5841.53	9786.63	0.566285
AAEL007705-RA	4420.49	4360.05	8780.55	-0.0198616
AAEL011686-RA	1330.86	1628.12	2958.98	0.290856
AAEL001547-RA	5236.82	5268.48	10505.3	0.00869604
AAEL007080-RA	2054.21	1816.07	3870.27	-0.177761
AAEL013614-RC	3881.83	3637.36	7519.19	-0.0938478
AAEL009387-RB	3276.61	4287.56	7564.17	0.387956
AAEL011129-RA	1637.91	1597.48	3235.39	-0.0360547
AAEL009607-RB	5038.69	4033.56	9072.25	-0.320993
AAEL006582-RA	3368.79	3278.67	6647.46	-0.0391201
AAEL000650-RA	1739.06	3036.11	4775.16	0.803918
AAEL010602-RA	1279.3	1571.51	2850.81	0.296793
AAEL007381-RA	3079.11	4516.25	7595.36	0.552613
AAEL006885-RA	4130.49	4415.45	8545.94	0.096246
AAEL008920-RA	5052.05	5147.58	10199.6	0.0270266
AAEL007881-RA	3489.04	3838.62	7327.66	0.13776
AAEL004830-RA	5628.59	5195.87	10824.5	-0.115407
AAEL013875-RB	1837.77	3100.05	4937.82	0.754339
AAEL010335-RA	5574.13	5322.87	10897	-0.0665407
AAEL013936-RD	2386.57	3601.61	5988.18	0.593706
AAEL006582-RC	3508.29	3405.56	6913.85	-0.0428764
AAEL003467-RA	1868.34	2304.64	4172.98	0.302786
AAEL007383-RA	3074.55	3748.26	6822.81	0.285846
AAEL013136-RA	4402.73	3068.86	7471.59	-0.520698
AAEL014855-RA	2979.45	4454.53	7433.98	0.580224
AAEL001965-RA	2428.93	5016.81	7445.74	1.04645
AAEL002865-RA	3831.69	4314.76	8146.45	0.171299
AAEL007010-RA	3487.23	3121.7	6608.93	-0.15975
AAEL000758-RA	4003.65	3466.17	7469.82	-0.207972
AAEL007024-RA	3463.57	3116.04	6579.61	-0.152549
AAEL006582-RB	3234.72	3147.34	6382.06	-0.0395051
AAEL013875-RA	1779.69	2985.26	4764.95	0.746234
AAEL009291-RA	2409.2	3413.66	5822.86	0.502767
AAEL005951-RB	3250.75	3158.33	6409.08	-0.0416089
AAEL005567-RB	4574.3	5454.31	10028.6	0.253848
AAEL006968-RA	1824.17	2637.9	4462.07	0.532151
AAEL012980-RA	5283.03	4610.5	9893.53	-0.196442
AAEL012855-RA	3406.67	4469.51	7876.19	0.391754
AAEL011130-RA	928.943	921.412	1850.35	-0.0117436
AAEL012681-RA	4209.32	4584.86	8794.18	0.123289
AAEL008802-RA	1820.24	2959.06	4779.3	0.701012
AAEL009651-RA	4926.15	4499.49	9425.63	-0.130699
AAEL005435-RB	3826.66	4113.49	7940.16	0.104277
AAEL011870-RA	5148.4	2388.01	7536.41	-1.10832
AAEL008785-RA	2696.06	2877.58	5573.64	0.0940057
AAEL004978-RA	5111.7	2193.74	7305.44	-1.22041
AAEL007383-RB	2943.77	3581.41	6525.18	0.282859
AAEL001206-RA	4681.1	4856.06	9537.16	0.052939
AAEL005435-RA	3782.42	4051.88	7834.3	0.0992837
AAEL003882-RA	4535.79	3027.12	7562.9	-0.583409
AAEL007383-RC	2879.72	3555.32	6435.04	0.304049
AAEL009080-RA	4711.91	3911.34	8623.25	-0.26865
AAEL007042-RB	4302.84	3747.15	8049.99	-0.199497
AAEL001432-RA	3632.94	4840.63	8473.57	0.414059
AAEL000293-RA	4213.33	4114.6	8327.93	-0.0342072
AAEL007707-RA	2488.34	2887.24	5375.58	0.214506
AAEL000109-RA	4470.71	2375.8	6846.51	-0.912092
AAEL005617-RA	1488.43	1707.83	3196.26	0.198374
AAEL007042-RC	4247.12	3697.86	7944.98	-0.199796
AAEL013229-RA	3018.04	3527.23	6545.27	0.224923
AAEL008257-RA	3641.74	3740.49	7382.23	0.0385992
AAEL014506-RA	4556.69	4207.19	8763.88	-0.11513
AAEL006568-RA	607.664	736.907	1344.57	0.27821
AAEL009838-RA	1639.01	1841.38	3480.39	0.167963
AAEL004390-RA	5159.56	1828.95	6988.51	-1.49624
AAEL007383-RD	2741.8	3342.06	6083.86	0.285617
AAEL012684-RA	4222.21	5283.13	9505.34	0.323395
AAEL009863-RB	2293.91	2255.24	4549.15	-0.0245268
AAEL006851-RA	4200.52	3978.72	8179.24	-0.0782621
AAEL012661-RA	4200.91	3978.61	8179.52	-0.0784373
AAEL011191-RA	2552.94	2175.98	4728.92	-0.230499
AAEL007042-RA	4082.79	3501.03	7583.82	-0.221775
AAEL001715-RA	4256.16	4077.75	8333.91	-0.0617805
AAEL009863-RA	2270.96	2216.83	4487.79	-0.0348045
AAEL007132-RA	2791.46	3003.91	5795.38	0.105821
AAEL003349-RA	3597.88	3567.08	7164.97	-0.0124034
AAEL008341-RA	4339.15	4050.22	8389.37	-0.0994147
AAEL000185-RA	3542.01	3506.58	7048.59	-0.0145013
AAEL006568-RB	594.382	716.37	1310.75	0.269315
AAEL010576-RD	4700.2	2199.95	6900.15	-1.09525
AAEL010576-RH	4693.6	2195.18	6888.78	-1.09635
AAEL010576-RC	4689.59	2193.96	6883.55	-1.09592
AAEL010576-RP	4688.8	2194.74	6883.54	-1.09517
AAEL010576-RK	4692.42	2194.74	6887.15	-1.09628
AAEL010576-RJ	4687.94	2195.62	6883.56	-1.09432
AAEL010576-RE	4688.41	2193.96	6882.37	-1.09556
AAEL010576-RT	4688.02	2189.41	6877.42	-1.09844
AAEL010576-RM	4688.25	2191.52	6879.77	-1.09712
AAEL010576-RQ	4682.67	2189.07	6871.75	-1.09701
AAEL010576-RI	4681.1	2192.74	6873.84	-1.09411
AAEL010576-RO	4684.01	2189.19	6873.19	-1.09735
AAEL010576-RB	4681.02	2187.63	6868.65	-1.09745
AAEL010576-RF	4681.26	2187.74	6869	-1.09745
AAEL010576-RR	4678.66	2187.63	6866.3	-1.09673
AAEL010576-RS	4676.7	2188.63	6865.33	-1.09546
AAEL010576-RN	4676.94	2187.19	6864.12	-1.09649
AAEL010576-RG	4676.62	2190.74	6867.36	-1.09405
AAEL010576-RA	4676.7	2185.86	6862.56	-1.09729
AAEL010576-RL	4673.95	2184.41	6858.36	-1.0974
AAEL007915-RA	2352.3	2512.35	4864.65	0.0949631
AAEL007880-RA	3085.79	4541.12	7626.9	0.557409
AAEL003619-RA	64.2872	303.289	367.576	2.23809
AAEL002551-RA	3810.39	3372.59	7182.98	-0.176084
AAEL008848-RA	3531.63	3524.12	7055.76	-0.0030712
AAEL009646-RA	3813.38	3553.1	7366.48	-0.101993
AAEL008107-RA	3166.66	3196.19	6362.85	0.0133919
AAEL002296-RA	1687.74	1938.85	3626.59	0.200112
AAEL010146-RB	2262.71	2378.91	4641.61	0.0722499
AAEL000311-RA	2498.24	3253.03	5751.27	0.380869
AAEL010097-RA	5291.75	2226.82	7518.57	-1.24876
AAEL017349-RA	3352.92	4661.01	8013.93	0.475226
AAEL004822-RA	4561.17	4314.32	8875.49	-0.0802724
AAEL013987-RA	1849.4	1711.38	3560.78	-0.111892
AAEL017363-RA	3484.56	3488.38	6972.93	0.00158047
AAEL001113-RA	3445.89	3332.07	6777.96	-0.0484583
AAEL003619-RB	62.1653	296.184	358.349	2.25231
AAEL014185-RA	4360.92	3123.7	7484.62	-0.481379
AAEL001798-RB	2700.54	2712.61	5413.15	0.00643833
AAEL001798-RA	2699.04	2711.84	5410.88	0.00682292
AAEL008620-RA	2604.97	2991.81	5596.78	0.199754
AAEL010742-RA	3988.64	4101.5	8090.14	0.0402567
AAEL002956-RA	2192.92	2316.19	4509.1	0.0788988
AAEL004386-RA	4671.51	1853.15	6524.66	-1.33391
AAEL005651-RA	3200.29	3338.95	6539.25	0.0611909
AAEL005213-RA	2516.4	3235.15	5751.55	0.362475
AAEL001216-RA	3651.01	3002.36	6653.37	-0.2822
AAEL001440-RA	3955.47	2952.74	6908.21	-0.421798
AAEL001928-RA	2545.71	2103.82	4649.53	-0.27506
AAEL009101-RA	3722.22	4099.28	7821.5	0.13921
AAEL012964-RA	3487.15	2790.43	6277.58	-0.321559
AAEL008274-RA	1024.35	2224.15	3248.51	1.11855
AAEL006242-RA	2575.34	2264.23	4839.57	-0.185742
AAEL005845-RA	2884.75	2708.95	5593.7	-0.0907133
AAEL009192-RA	2000.21	3158.67	5158.88	0.659162
AAEL008073-RA	3412.1	3798.77	7210.87	0.154874
AAEL009287-RA	3378.62	3269.68	6648.3	-0.0472833
AAEL015065-RA	2778.42	2798.09	5576.51	0.0101805
AAEL014222-RA	4670.73	1666.53	6337.26	-1.4868
AAEL003483-RA	2084.62	3967.84	6052.46	0.928571
AAEL017345-RA	932.872	2752.25	3685.12	1.56086
AAEL012827-RA	2510.58	3649.46	6160.04	0.53966
AAEL007657-RA	4613.04	1649.33	6262.37	-1.48384
AAEL002510-RA	5455.22	4655.35	10110.6	-0.228748
AAEL007097-RA	5029.57	1824.62	6854.19	-1.46284
AAEL010359-RA	3552.3	3671.99	7224.29	0.0478089
AAEL010146-RA	2099.16	2180.42	4279.57	0.0547916
AAEL007702-RA	3707.28	3581.07	7288.36	-0.0499705
AAEL009422-RD	2951.16	2465.83	5416.99	-0.259209
AAEL017357-RA	3324.07	2801.09	6125.17	-0.246963
AAEL001020-RA	1278.91	1277.1	2556.01	-0.00204142
AAEL001998-RA	2317.96	2782.77	5100.73	0.263671
AAEL002879-RA	3068.34	3292.55	6360.89	0.101746
AAEL003720-RA	2202.11	2128.57	4330.69	-0.0490024
AAEL017212-RA	1959.66	2274.55	4234.22	0.214981
AAEL009422-RF	2854.1	2429.53	5283.63	-0.23236
AAEL004378-RA	3291.54	3316.53	6608.07	0.0109116
AAEL010148-RA	1742.51	2299.53	4042.05	0.40017
AAEL015524-RA	2053.03	2142.78	4195.81	0.061733
AAEL007506-RA	3117.46	3292.55	6410.01	0.0788339
AAEL010558-RA	1159.21	1892.67	3051.88	0.707275
AAEL007371-RA	850.902	2165.87	3016.77	1.34788
AAEL008447-RA	3663.35	4148.24	7811.59	0.179336
AAEL006433-RA	1509.73	1521.33	3031.06	0.0110428
AAEL009422-RA	2778.58	2367.58	5146.16	-0.23093
AAEL006928-RA	2828.17	3028.67	5856.84	0.0988169
AAEL000321-RA	1284.09	1153.99	2438.08	-0.154127
AAEL007945-RA	3520.47	3165.33	6685.8	-0.153415
AAEL015010-RA	1276.08	1144.99	2421.07	-0.156378
AAEL010991-RA	1801.14	1900.44	3701.58	0.0774205
AAEL007818-RB	8739.37	17.5401	8756.91	-8.96073
AAEL007818-RA	8730.73	17.5401	8748.27	-8.9593
AAEL010818-RA	3166.19	3439.42	6605.61	0.119419
AAEL004088-RA	1796.51	1888.89	3685.4	0.0723481
AAEL002829-RA	2199.44	2689.75	4889.19	0.290333
AAEL013144-RA	3441.25	3187.31	6628.56	-0.110596
AAEL007444-RB	2494.39	3226.38	5720.78	0.37123
AAEL007444-RA	2494.23	3225.94	5720.18	0.371123
AAEL003829-RA	3088.46	3105.27	6193.73	0.00783076
AAEL002160-RA	3521.81	3600.83	7122.64	0.032014
AAEL004088-RB	1783.54	1874.8	3658.33	0.0719908
AAEL004088-RE	1783.54	1875.13	3658.67	0.0722471
AAEL010017-RA	2597.9	2697.07	5294.97	0.0540505
AAEL005558-RA	1711.86	2481.6	4193.46	0.5357
AAEL012054-RA	2223.96	3295.1	5519.06	0.567191
AAEL000388-RA	3121.62	3022.23	6143.86	-0.0466833
AAEL005832-RA	3574.78	3278.89	6853.67	-0.124645
AAEL801297-RA	2205.18	2356.04	4561.22	0.0954683
AAEL001411-RA	2377.37	1835.94	4213.31	-0.372847
AAEL000961-RA	3988.87	1624.24	5613.11	-1.29622
AAEL001411-RB	2438.91	1792.42	4231.33	-0.444323
AAEL014689-RA	2984.01	2948.63	5932.64	-0.0172093
AAEL002204-RA	1605.45	2069.74	3675.19	0.366467
AAEL005951-RA	2388.22	2304.86	4693.08	-0.0512531
AAEL004493-RA	4139.69	3658.23	7797.92	-0.178378
AAEL008106-RA	473.588	2086.83	2560.42	2.13961
AAEL010464-RA	2630.2	2542.76	5172.96	-0.0487734
AAEL010464-RC	2628.39	2540.77	5169.15	-0.0489158
AAEL001218-RA	2967.9	3245.81	6213.71	0.129136
AAEL010698-RA	3077.46	2973.61	6051.06	-0.0495247
AAEL017451-RA	1920.29	1521.88	3442.17	-0.335463
AAEL002709-RA	3287.77	3189.19	6476.96	-0.0439152
AAEL005170-RA	2773.39	2794.88	5568.26	0.0111338
AAEL013009-RA	2765.45	2787.22	5552.67	0.0113094
AAEL010464-RB	2583.59	2512.01	5095.61	-0.0405347
AAEL004088-RD	1721.22	1794.64	3515.86	0.0602692
AAEL007883-RB	2654.95	3934.1	6589.05	0.567346
AAEL004088-RC	1714.54	1788.76	3503.3	0.0611418
AAEL002158-RA	2225.14	2658.44	4883.58	0.256684
AAEL007883-RA	2639	3905.68	6544.67	0.565581
AAEL007883-RC	2638.29	3905.23	6543.52	0.565804
AAEL009617-RA	3373.43	3257.02	6630.45	-0.0506616
AAEL007889-RA	1633.51	2038.54	3672.05	0.319562
AAEL001047-RA	2451.25	2799.65	5250.89	0.191731
AAEL014715-RA	3369.89	3253.03	6622.92	-0.0509196
AAEL011871-RA	2624.22	2658.88	5283.11	0.0189298
AAEL013353-RA	2145.29	2039.65	4184.94	-0.072852
AAEL013510-RA	3500.83	1691.96	5192.78	-1.049
AAEL017066-RA	2880.12	3121.59	6001.7	0.116153
AAEL005474-RA	1136.89	1266.66	2403.56	0.155936
AAEL017286-RA	3347.89	3085.73	6433.62	-0.117639
AAEL007168-RA	3350.25	3438.53	6788.78	0.0375257
AAEL006721-RA	2584.38	2299.2	4883.58	-0.168685
AAEL013515-RA	2080.93	2535.33	4616.25	0.284945
AAEL003671-RA	3110.54	2039.54	5150.08	-0.608923
AAEL005741-RA	2166.98	2458.84	4625.82	0.182289
AAEL002510-RB	4454.37	3847.5	8301.87	-0.211297
AAEL000486-RA	2972.62	2979.27	5951.89	0.00322471
AAEL000668-RA	1732.61	2751.02	4483.64	0.667021
AAEL005744-RA	3965.14	3213.95	7179.09	-0.303024
AAEL007135-RA	2598.05	3311.42	5909.47	0.350019
AAEL010585-RA	2427.59	2484.04	4911.63	0.0331622
AAEL017536-RA	623.382	11612.1	12235.5	4.21937
AAEL013353-RC	2075.19	1965.49	4040.68	-0.0783511
AAEL000486-RB	2906.68	2921.54	5828.22	0.007358
AAEL011905-RA	1566.71	1702.39	3269.1	0.119828
AAEL002683-RA	3201.39	3426.1	6627.49	0.0978659
AAEL006962-RB	1235.76	1975.93	3211.69	0.677131
AAEL006946-RA	2962.24	2961.28	5923.53	-0.000466839
AAEL013574-RB	1354.75	2204.28	3559.03	0.702286
AAEL014309-RB	1943.55	2301.09	4244.64	0.243622
AAEL011184-RA	2864.63	2773.78	5638.42	-0.0464956
AAEL008854-RA	2584.77	2716.72	5301.49	0.0718301
AAEL008928-RC	1701.02	1941.29	3642.31	0.190619
AAEL005528-RA	3090.5	2263.12	5353.62	-0.449528
AAEL000165-RB	1239.22	1506.67	2745.89	0.281937
AAEL012464-RA	2021.04	1101.59	3122.63	-0.875515
AAEL007834-RB	1118.66	1888.67	3007.33	0.7556
AAEL013574-RA	1323.63	2159.21	3482.84	0.70601
AAEL000950-RA	3317.79	3504.58	6822.37	0.0790219
AAEL003716-RA	1334.63	1846.38	3181	0.468259
AAEL015450-RA	1333.13	1844.49	3177.62	0.468398
AAEL004195-RA	1872.9	2193.85	4066.74	0.228193
AAEL011104-RA	2152.29	1795.86	3948.15	-0.261191
AAEL014309-RA	1889.56	2246.8	4136.36	0.249824
AAEL012616-RA	1959.58	2377.02	4336.6	0.278608
AAEL001896-RA	2866.6	2852.6	5719.2	-0.00706094
AAEL001636-RA	2400.63	2115.92	4516.55	-0.182132
AAEL000786-RA	1757.45	2375.13	4132.58	0.434528
AAEL006962-RA	1177.6	1877.79	3055.4	0.673184
AAEL005801-RA	2697.16	2744.25	5441.41	0.0249745
AAEL001641-RA	1866.92	3596.5	5463.43	0.945932
AAEL012904-RA	2216.5	2332.28	4548.78	0.0734621
AAEL003675-RA	2477.02	2472.05	4949.07	-0.00290076
AAEL003606-RA	3074.78	3200.07	6274.86	0.05762
AAEL003299-RA	457.084	9333.27	9790.36	4.35185
AAEL012614-RA	1766.09	1975.04	3741.13	0.161322
AAEL009902-RA	2731.19	2610.7	5341.89	-0.0650887
AAEL011302-RB	1345.63	2143.34	3488.97	0.671576
AAEL009389-RA	1685.46	1423.53	3108.98	-0.243672
AAEL002346-RB	2547.2	2143	4690.21	-0.24928
AAEL017391-RA	3188.35	1670.2	4858.55	-0.93279
AAEL005455-RA	2709.26	2516.79	5226.05	-0.106316
AAEL003957-RB	2114.8	1941.29	4056.09	-0.123503
AAEL001022-RB	743.704	856.913	1600.62	0.20442
AAEL008342-RA	2895.99	2778.56	5674.55	-0.0597216
AAEL003413-RA	1982.29	2890.68	4872.97	0.544237
AAEL003957-RC	2099.32	1929.97	4029.29	-0.121342
AAEL000765-RA	10.7669	8.77006	19.537	-0.295948
AAEL011302-RD	1282.13	2091.83	3373.96	0.706221
AAEL003957-RA	2092.71	1925.53	4018.24	-0.120121
AAEL002346-RA	2508.38	2111.92	4620.3	-0.248201
AAEL010599-RA	2149.69	2466.05	4615.75	0.198073
AAEL017029-RA	1572.13	2130.9	3703.03	0.438745
AAEL002406-RA	272.553	2402.78	2675.33	3.14009
AAEL013984-RA	1120	2526.67	3646.66	1.17374
AAEL002158-RB	1941.58	2332.39	4273.98	0.264576
AAEL004423-RA	2566.85	2459.39	5026.25	-0.0616985
AAEL004423-RB	2561.59	2454.29	5015.87	-0.0617347
AAEL008701-RA	1720.12	1344.48	3064.6	-0.355453
AAEL006956-RA	2690.63	2058.97	4749.6	-0.386025
AAEL017368-RA	2739.44	2441.85	5181.29	-0.165904
AAEL003235-RB	1968.62	2286.32	4254.94	0.215844
AAEL003235-RA	1967.44	2284.32	4251.77	0.215447
AAEL009320-RA	2638.76	2695.96	5334.73	0.0309384
AAEL001102-RA	2418.47	2670.76	5089.24	0.143155
AAEL003676-RA	3146.46	3137.91	6284.37	-0.00392686
AAEL001887-RB	2647.72	4317.76	6965.48	0.70553
AAEL001896-RB	2695.74	2643.67	5339.42	-0.0281374
AAEL011309-RA	2590.35	2768.56	5358.92	0.0959906
AAEL010975-RA	1483.16	1503.34	2986.51	0.0194967
AAEL011116-RB	2452.27	1969.49	4421.76	-0.316294
AAEL008928-RA	1544.23	1735.25	3279.48	0.168257
AAEL003675-RB	2322.83	2321.96	4644.79	-0.000540819
AAEL002593-RB	662.127	6029.55	6691.68	3.18687
AAEL002593-RA	660.555	6027.55	6688.11	3.18982
AAEL008166-RA	1994.95	2117.47	4112.42	0.0859912
AAEL005269-RB	2302.94	2570.63	4873.57	0.158641
AAEL001134-RA	2625.87	2978.49	5604.37	0.181784
AAEL005269-RA	2302.71	2570.18	4872.89	0.158539
AAEL013353-RD	1880.05	1716.05	3596.09	-0.131681
AAEL005269-RC	2296.89	2567.74	4864.63	0.160816
AAEL013936-RB	1236.7	1878.57	3115.27	0.603134
AAEL003746-RA	2105.13	2446.63	4551.76	0.216883
AAEL001898-RA	3108.26	3100.5	6208.76	-0.00361054
AAEL010206-RA	1337.22	1713.6	3050.83	0.357795
AAEL000794-RA	2509.09	2366.7	4875.78	-0.0842888
AAEL001887-RA	2595.77	4205.3	6801.08	0.696044
AAEL006085-RA	2635.62	3016.01	5651.63	0.194501
AAEL005861-RA	1556.49	2031.88	3588.37	0.384519
AAEL013139-RD	1719.64	1829.72	3549.37	0.0895159
AAEL004838-RA	2614.64	1791.76	4406.39	-0.545235
AAEL006389-RA	1595.39	1597.04	3192.43	0.00148902
AAEL002804-RA	2261.45	2710.73	4972.18	0.261432
AAEL005238-RA	2142.38	2460.39	4602.78	0.199671
AAEL011302-RA	1223.27	1973.04	3196.31	0.689685
AAEL006833-RA	1935.45	2009.79	3945.24	0.0543708
AAEL006833-RC	1935.38	2009.79	3945.16	0.0544294
AAEL017480-RA	1727.82	2743.14	4470.96	0.666879
AAEL006833-RB	1933.18	2006.35	3939.52	0.0535982
AAEL003676-RB	3034.7	3024.56	6059.27	-0.00482928
AAEL005319-RA	1531.66	1519.22	3050.87	-0.0117614
AAEL003404-RB	3124.06	1426.86	4550.92	-1.13058
AAEL017074-RA	1353.33	1927.19	3280.53	0.509985
AAEL010965-RA	803.669	1338.49	2142.16	0.735932
AAEL001352-RA	2703.76	1833.61	4537.37	-0.560279
AAEL003404-RA	3135.77	1433.29	4569.07	-1.12948
AAEL003844-RA	2378.47	2731.26	5109.73	0.199535
AAEL012746-RA	2578.56	2489.7	5068.26	-0.0505957
AAEL005610-RA	2214.69	2199.07	4413.75	-0.0102123
AAEL011302-RE	1206.05	1943.73	3149.79	0.688537
AAEL000074-RA	1073.94	2613.81	3687.75	1.28324
AAEL005221-RA	1960.05	1755.68	3715.73	-0.158865
AAEL007834-RA	954.328	1642.44	2596.77	0.783288
AAEL003716-RB	1178.23	1622.57	2800.81	0.461659
AAEL001289-RA	1217.14	1123.23	2340.37	-0.11583
AAEL013821-RA	1292.98	1652.21	2945.19	0.353706
AAEL013353-RB	1810.1	1642	3452.1	-0.140617
AAEL012035-RA	2065.6	2138.34	4203.94	0.0499308
AAEL003642-RA	971.853	1809.85	2781.71	0.897062
AAEL011302-RC	1211.63	1928.41	3140.05	0.670462
AAEL014753-RA	1436.72	1900.88	3337.6	0.403894
AAEL012446-RA	2333.2	2032.43	4365.64	-0.199102
AAEL010063-RA	2746.75	2658.11	5404.85	-0.047325
AAEL001471-RA	1298.24	2307.64	3605.88	0.829858
AAEL012509-RA	985.685	1309.63	2295.31	0.409956
AAEL000444-RA	2152.92	2390.68	4543.59	0.151127
AAEL014944-RA	2296.19	2369.47	4665.66	0.0453258
AAEL017083-RA	2690.48	2675.76	5366.23	-0.00791391
AAEL010467-RA	2177.99	2062.19	4240.17	-0.0788198
AAEL011604-RA	1638.38	1256.67	2895.05	-0.382663
AAEL010467-RB	2172.33	2056.75	4229.07	-0.0788773
AAEL002860-RA	2210.13	2325.73	4535.86	0.0735543
AAEL013139-RI	1642.23	1760.23	3402.46	0.100105
AAEL011116-RA	2256.03	1817.51	4073.54	-0.311819
AAEL000165-RA	1186.25	1330.16	2516.41	0.165197
AAEL013739-RA	1816.31	1889.23	3705.54	0.0567851
AAEL005384-RA	2377.76	2835.17	5212.94	0.253832
AAEL002230-RA	2582.41	1803.08	4385.49	-0.518256
AAEL013139-RB	1631.62	1736.14	3367.76	0.0895756
AAEL006721-RB	2113.31	1778.44	3891.74	-0.248892
AAEL008500-RA	3052.23	1575.84	4628.07	-0.953746
AAEL005221-RB	1865.12	1694.18	3559.29	-0.138681
AAEL002422-RA	3084.69	1346.7	4431.39	-1.19569
AAEL014746-RA	2054.99	1882.79	3937.78	-0.126261
AAEL017437-RA	2516.71	2193.85	4710.56	-0.198076
AAEL006879-RA	2192.84	2186.19	4379.03	-0.00438239
AAEL000064-RA	781.742	1236.69	2018.43	0.661719
AAEL010697-RB	879.981	1255.78	2135.77	0.513045
AAEL002227-RA	1179.1	1494.57	2673.67	0.342052
AAEL013139-RE	1600.5	1712.6	3313.11	0.097669
AAEL010634-RA	1558.14	3119.15	4677.29	1.00133
AAEL005521-RA	1092.02	1384.78	2476.8	0.342662
AAEL017012-RC	1488.35	1935.3	3423.65	0.37884
AAEL017012-RA	1485.99	1933.74	3419.74	0.379968
AAEL001623-RA	2483.55	2391.9	4875.44	-0.0542469
AAEL009959-RA	2142.38	2072.95	4215.34	-0.0475286
AAEL009422-RC	2155.19	1599.7	3754.9	-0.430013
AAEL004457-RC	1871.32	2108.48	3979.8	0.172143
AAEL010754-RA	2198.42	2270.67	4469.09	0.0466513
AAEL010205-RE	1523.25	1427.97	2951.21	-0.0931871
AAEL013139-RA	1588	1695.84	3283.85	0.0947863
AAEL013139-RG	1585.96	1695.18	3281.14	0.0960771
AAEL013139-RC	1585.18	1693.4	3278.57	0.0952798
AAEL008829-RA	2927.66	1123.01	4050.68	-1.38238
AAEL001022-RA	643.815	720.144	1363.96	0.161639
AAEL001279-RB	2036.44	1603.37	3639.81	-0.344947
AAEL010697-RA	865.127	1229.36	2094.49	0.506927
AAEL002781-RB	1171.87	1293.08	2464.95	0.142008
AAEL007565-RA	2280.39	2146.78	4427.17	-0.0871068
AAEL000059-RA	726.65	2192.18	2918.83	1.59304
AAEL014312-RA	736.631	1225.7	1962.33	0.734591
AAEL015015-RA	2346.17	1529.21	3875.38	-0.61752
AAEL001176-RA	2669.81	2334.17	5003.98	-0.193826
AAEL013407-RB	1321.35	1341.93	2663.28	0.0223016
AAEL003303-RA	2520.96	1959.94	4480.9	-0.363159
AAEL008144-RA	1682.39	2802.54	4484.93	0.736218
AAEL011985-RA	2614.79	2625.36	5240.15	0.00581719
AAEL008494-RA	2160.22	2664.1	4824.33	0.302468
AAEL009422-RB	2058.13	1563.4	3621.54	-0.396648
AAEL008773-RA	1788.73	2083.17	3871.89	0.219847
AAEL010508-RA	1535.66	1635.01	3170.67	0.0904343
AAEL013936-RA	960.458	1551.41	2511.87	0.691789
AAEL010205-RB	1475.86	1385.45	2861.3	-0.0911991
AAEL013068-RA	2032.36	1786.1	3818.45	-0.186344
AAEL013613-RA	1533.23	1754.01	3287.24	0.194088
AAEL002652-RA	2711.85	1175.52	3887.37	-1.20598
AAEL003993-RA	1658.34	1784.43	3442.77	0.105721
AAEL013139-RF	1535.35	1652.55	3187.9	0.106124
AAEL007923-RA	2112.13	2244.69	4356.82	0.0878215
AAEL007662-RA	1933.25	1747.8	3681.05	-0.145494
AAEL010900-RA	2410.14	2092.49	4502.64	-0.203896
AAEL013139-RH	1524.74	1628.46	3153.2	0.0949427
AAEL007888-RA	1418.8	1694.73	3113.53	0.256387
AAEL012312-RA	2359.29	1923.09	4282.38	-0.294932
AAEL008902-RA	1832.11	2194.29	4026.4	0.260251
AAEL002886-RB	2140.89	1907.1	4047.99	-0.16683
AAEL010481-RA	823.081	835.82	1658.9	0.0221586
AAEL008958-RA	2268.68	1455.94	3724.62	-0.6399
AAEL003503-RA	1522.77	2103.26	3626.04	0.465926
AAEL003071-RA	2393.25	2253.57	4646.82	-0.086754
AAEL001869-RA	2163.05	2076.62	4239.67	-0.0588334
AAEL004338-RA	1955.97	2301.31	4257.28	0.234573
AAEL002572-RA	1253.84	1232.25	2486.09	-0.0250553
AAEL004294-RA	1262.17	1989.58	3251.75	0.656563
AAEL009422-RE	1994	1507.34	3501.35	-0.403663
AAEL004457-RB	1764.83	1978.93	3743.76	0.165185
AAEL010823-RA	2117.08	2136.57	4253.64	0.0132191
AAEL005931-RA	1546.51	1272.55	2819.06	-0.281296
AAEL017087-RA	1946.69	2141.23	4087.92	0.137413
AAEL005712-RA	2412.19	1337.49	3749.68	-0.850813
AAEL011657-RA	2268.68	2012.12	4280.8	-0.173137
AAEL009601-RA	1139.57	1270.44	2410	0.156842
AAEL012905-RA	1433.81	1621.13	3054.94	0.177146
AAEL001864-RA	1991.65	2846.72	4838.37	0.515338
AAEL004457-RA	1750.45	1956.83	3707.29	0.160794
AAEL007928-RA	2086.82	2151.77	4238.59	0.0442203
AAEL008364-RA	1022.94	2077.4	3100.33	1.02206
AAEL008485-RA	250.94	411.527	662.467	0.713643
AAEL003179-RA	2475.92	1615.91	4091.84	-0.615618
AAEL014717-RA	1679.33	1556.19	3235.51	-0.109868
AAEL011055-RA	1754.93	1929.97	3684.9	0.137163
AAEL004419-RA	2149.22	1908.21	4057.43	-0.171594
AAEL002399-RA	1682.94	1800.64	3483.58	0.0975228
AAEL014449-RA	2414.7	2692.41	5107.11	0.157053
AAEL000442-RA	2915.25	1248.57	4163.81	-1.22334
AAEL011789-RB	1305.39	1354.92	2660.31	0.0537235
AAEL005760-RA	1380.05	1683.3	3063.35	0.286566
AAEL011789-RA	1302.48	1352.81	2655.29	0.0546931
AAEL004616-RA	1612.29	1195.73	2808.02	-0.431224
AAEL009645-RB	1583.76	1864.69	3448.45	0.235584
AAEL017587-RA	1754.3	1962.83	3717.13	0.162037
AAEL017592-RA	1754.3	1962.83	3717.13	0.162037
AAEL017600-RA	1754.3	1962.83	3717.13	0.162037
AAEL017614-RA	1754.3	1962.83	3717.13	0.162037
AAEL017644-RA	1754.3	1962.83	3717.13	0.162037
AAEL017671-RA	1754.3	1962.83	3717.13	0.162037
AAEL017686-RA	1754.3	1962.83	3717.13	0.162037
AAEL017706-RA	1754.3	1962.83	3717.13	0.162037
AAEL017714-RA	1754.3	1962.83	3717.13	0.162037
AAEL017721-RA	1754.3	1962.83	3717.13	0.162037
AAEL017752-RA	1754.3	1962.83	3717.13	0.162037
AAEL017755-RA	1754.3	1962.83	3717.13	0.162037
AAEL017771-RA	1754.3	1962.83	3717.13	0.162037
AAEL017780-RA	1754.3	1962.83	3717.13	0.162037
AAEL017782-RA	1754.3	1962.83	3717.13	0.162037
AAEL017784-RA	1754.3	1962.83	3717.13	0.162037
AAEL017788-RA	1754.3	1962.83	3717.13	0.162037
AAEL017810-RA	1754.3	1962.83	3717.13	0.162037
AAEL017815-RA	1754.3	1962.83	3717.13	0.162037
AAEL017816-RA	1754.3	1962.83	3717.13	0.162037
AAEL017845-RA	1754.3	1962.83	3717.13	0.162037
AAEL017854-RA	1754.3	1962.83	3717.13	0.162037
AAEL017858-RA	1754.3	1962.83	3717.13	0.162037
AAEL017877-RA	1754.3	1962.83	3717.13	0.162037
AAEL017880-RA	1754.3	1962.83	3717.13	0.162037
AAEL017891-RA	1754.3	1962.83	3717.13	0.162037
AAEL017893-RA	1754.3	1962.83	3717.13	0.162037
AAEL017907-RA	1754.3	1962.83	3717.13	0.162037
AAEL017944-RA	1754.3	1962.83	3717.13	0.162037
AAEL017951-RA	1754.3	1962.83	3717.13	0.162037
AAEL017953-RA	1754.3	1962.83	3717.13	0.162037
AAEL017964-RA	1754.3	1962.83	3717.13	0.162037
AAEL017902-RA	1753.12	1962.61	3715.73	0.162843
AAEL017652-RA	1753.52	1962.39	3715.9	0.162357
AAEL006115-RB	2255.79	2136.23	4392.02	-0.0785646
AAEL003514-RA	2219.17	2227.15	4446.32	0.00518186
AAEL017915-RA	1751.95	1961.5	3713.44	0.162998
AAEL013225-RA	1238.98	1360.58	2599.56	0.135066
AAEL010205-RD	1406.54	1301.74	2708.28	-0.111704
AAEL001375-RA	2462.33	2293.76	4756.09	-0.102308
AAEL009074-RA	986.314	1217.6	2203.91	0.303916
AAEL015337-RA	1691.59	1940.18	3631.77	0.197815
AAEL010205-RF	1404.02	1297.97	2701.99	-0.113311
AAEL006115-RA	2252.49	2122.58	4375.07	-0.0857032
AAEL012243-RA	1860.64	1513.67	3374.3	-0.297746
AAEL002624-RA	520.192	1736.69	2256.89	1.73923
AAEL017342-RA	1359.31	1526.77	2886.07	0.167611
AAEL017421-RA	2211.47	1976.82	4188.28	-0.161823
AAEL010630-RA	2303.97	2453.4	4757.36	0.0906613
AAEL002407-RB	2225.38	1666.31	3891.69	-0.41739
AAEL002861-RA	1044.79	1321.62	2366.4	0.339096
AAEL012251-RA	1039.21	1321.06	2360.27	0.346215
AAEL012607-RA	2124.94	1410.76	3535.7	-0.590948
AAEL017499-RA	1333.69	1744.24	3077.93	0.387184
AAEL008259-RA	774.355	1546.08	2320.44	0.997553
AAEL013395-RB	527.658	876.34	1404	0.731887
AAEL004809-RA	438.772	986.244	1425.02	1.16847
AAEL004317-RA	1344.22	1700.06	3044.28	0.338821
AAEL007043-RA	1693.32	1431.85	3125.17	-0.241969
AAEL004498-RA	2122.89	2597.05	4719.94	0.290841
AAEL010205-RC	1379.27	1275.21	2654.48	-0.113166
AAEL009930-RA	1595.39	1245.24	2840.63	-0.35749
AAEL012974-RA	2409.59	3100.5	5510.09	0.363709
AAEL008171-RA	2061.28	1705.17	3766.45	-0.273626
AAEL010205-RA	1369.84	1266.66	2636.5	-0.112971
AAEL001279-RA	1847.2	1404.99	3252.18	-0.394782
AAEL002301-RA	892.398	2145.34	3037.73	1.26544
AAEL004716-RA	1953.22	1598.93	3552.14	-0.288747
AAEL004716-RB	1953.14	1598.93	3552.06	-0.288689
AAEL006879-RB	1923.04	1865.47	3788.51	-0.0438472
AAEL004453-RA	1913.61	1692.51	3606.12	-0.177129
AAEL007650-RA	2117.86	2075.51	4193.37	-0.0291453
AAEL014741-RA	1404.26	2194.51	3598.77	0.644092
AAEL017447-RC	1898.36	1957.94	3856.3	0.0445866
AAEL017447-RA	1898.44	1957.72	3856.16	0.0443632
AAEL013530-RA	1855.61	1594.6	3450.2	-0.218698
AAEL009645-RA	1506.19	1784.99	3291.18	0.245007
AAEL008963-RA	1678.93	2068.4	3747.34	0.300972
AAEL004327-RA	2099.08	2312.19	4411.27	0.139502
AAEL001261-RA	1421.79	2101.82	3523.6	0.563934
AAEL011105-RA	1652.45	1583.05	3235.5	-0.0618972
AAEL002886-RA	1936.79	1736.36	3673.15	-0.1576
AAEL011381-RA	1658.58	1640.22	3298.8	-0.0160551
AAEL012568-RA	2425.55	2155.88	4581.43	-0.170032
AAEL011105-RB	1641.76	1585.49	3227.26	-0.0503112
AAEL008928-RB	1170.61	1335.94	2506.55	0.190591
AAEL009430-RA	1904.57	1564.85	3469.41	-0.283443
AAEL013656-RA	1055.47	1578.94	2634.42	0.58107
AAEL003581-RB	2576.36	2493.36	5069.72	-0.0472427
AAEL008836-RA	1669.19	1669.98	3339.16	0.000679708
AAEL002565-RA	1323.63	1343.26	2666.89	0.0212468
AAEL004134-RA	2328.33	1668.31	3996.64	-0.480908
AAEL002861-RB	997.159	1257.12	2254.28	0.334222
AAEL013895-RA	425.097	955.16	1380.26	1.16795
AAEL000640-RB	1626.59	1791.54	3418.13	0.139343
AAEL012505-RA	454.255	1877.57	2331.83	2.04729
AAEL012207-RD	1156.15	1141.55	2297.7	-0.0183309
AAEL003581-RA	2538.32	2441.52	4979.84	-0.0560972
AAEL012207-RA	1155.44	1140.22	2295.66	-0.0191325
AAEL014026-RA	1085.5	1273.1	2358.6	0.229995
AAEL014318-RA	898.685	874.675	1773.36	-0.0390687
AAEL002629-RA	658.276	945.28	1603.56	0.522048
AAEL007392-RA	1948.58	2096.49	4045.07	0.105553
AAEL005400-RD	1766.01	1622.57	3388.59	-0.122213
AAEL005400-RB	1765.62	1622.35	3387.97	-0.122089
AAEL001951-RA	1382.18	1140.89	2523.06	-0.276787
AAEL009884-RA	1905.28	1948.95	3854.23	0.0326992
AAEL001159-RA	914.168	1100.37	2014.53	0.267452
AAEL012764-RA	671.558	776.428	1447.99	0.209341
AAEL013171-RA	901.907	1385.78	2287.69	0.619648
AAEL001849-RA	2270.25	2454.73	4724.98	0.112712
AAEL001872-RA	1897.81	1609.7	3507.5	-0.237548
AAEL007326-RA	1751.16	1500.13	3251.28	-0.223227
AAEL011219-RA	2107.18	2196.07	4303.24	0.0596127
AAEL001044-RA	2168	2161.43	4329.44	-0.00438016
AAEL003658-RA	1506.43	1293.64	2800.07	-0.219695
AAEL005400-RA	1707.46	1549.75	3257.21	-0.13982
AAEL008216-RA	1251.71	1252.23	2503.95	0.000595759
AAEL011566-RA	1049.89	1442.73	2492.62	0.458559
AAEL005400-RC	1702.43	1547.97	3250.4	-0.137219
AAEL000172-RA	2027.8	1261.67	3289.47	-0.684582
AAEL009706-RA	1846.96	1415.64	3262.61	-0.383695
AAEL002978-RA	1832.58	1341.26	3173.84	-0.450282
AAEL007653-RA	1504.78	1394.22	2899	-0.110094
AAEL014847-RA	1204.25	1589.6	2793.85	0.400535
AAEL000387-RA	1116.22	1719.82	2836.05	0.623631
AAEL010550-RA	2270.88	2220.16	4491.04	-0.0325888
AAEL012207-RB	1110.49	1084.93	2195.42	-0.0335848
AAEL013966-RA	1413.69	1318.4	2732.09	-0.100683
AAEL014556-RB	954.956	1530.21	2485.17	0.680223
AAEL015053-RB	954.878	1529.32	2484.2	0.679504
AAEL013007-RA	1679.17	1707.39	3386.56	0.0240419
AAEL012671-RA	977.59	1156.65	2134.24	0.24265
AAEL005187-RA	1103.41	1426.63	2530.05	0.370641
AAEL013969-RA	1021.6	1384.45	2406.05	0.43848
AAEL008787-RA	1449.76	1337.38	2787.14	-0.116409
AAEL004968-RA	1428.23	1972.15	3400.38	0.465544
AAEL000640-RA	1469.33	1626.24	3095.57	0.146376
AAEL003275-RA	1962.8	1274.99	3237.79	-0.622431
AAEL010830-RA	2224.2	2277.77	4501.97	0.0343403
AAEL011116-RC	1709.82	1400.1	3109.92	-0.288313
AAEL003285-RA	1663.06	2277.33	3940.39	0.453504
AAEL007201-RA	1265.47	1471.26	2736.73	0.217382
AAEL003743-RA	1376.99	1661.32	3038.31	0.27081
AAEL006977-RA	1539.75	1520.33	3060.08	-0.0183122
AAEL007160-RA	1532.83	1271.66	2804.49	-0.269489
AAEL000575-RA	1313.02	1250.9	2563.92	-0.069918
AAEL013767-RA	1667.85	1424.64	3092.49	-0.227399
AAEL017263-RA	1694.18	2486.7	4180.88	0.553646
AAEL006136-RA	716.119	1374.9	2091.02	0.941057
AAEL008697-RA	1632.25	1648.44	3280.69	0.0142373
AAEL004613-RA	1987.8	2012.12	3999.92	0.0175461
AAEL007158-RC	2223.25	1771.44	3994.7	-0.327748
AAEL012364-RA	1506.82	1532.99	3039.81	0.024836
AAEL001916-RB	1858.75	1563.62	3422.37	-0.249438
AAEL001916-RA	1858.2	1563.07	3421.27	-0.249524
AAEL006187-RA	1849.95	1640.11	3490.06	-0.173689
AAEL000037-RA	527.03	3789.76	4316.79	2.84615
AAEL002601-RA	557.759	1311.96	1869.72	1.23401
AAEL004547-RB	1276.86	1591.6	2868.46	0.317873
AAEL003955-RA	1862.13	1316.29	3178.42	-0.50048
AAEL006794-RA	1071.03	1218.37	2289.41	0.18595
AAEL014246-RA	557.051	715.149	1272.2	0.360433
AAEL001847-RA	1930.74	1582.16	3512.9	-0.287254
AAEL010028-RA	1361.51	1481.03	2842.54	0.121398
AAEL007752-RA	1578.97	1608.14	3187.11	0.0264131
AAEL014936-RA	1361.11	1480.59	2841.7	0.121382
AAEL000081-RA	1849.08	1390	3239.08	-0.411726
AAEL004342-RA	795.024	640.215	1435.24	-0.312443
AAEL014491-RB	1885.16	1203.16	3088.32	-0.647851
AAEL012552-RA	1400.41	1601.04	3001.44	0.193158
AAEL012578-RA	1345.79	1378.57	2724.35	0.0347163
AAEL004347-RA	1682.94	1732.92	3415.86	0.0422195
AAEL005638-RA	2159.28	1729.26	3888.54	-0.320399
AAEL007306-RA	1443.48	1206.61	2650.08	-0.258594
AAEL012817-RA	1815.29	1269.33	3084.62	-0.516135
AAEL017251-RA	1057.12	1178.96	2236.09	0.157374
AAEL004547-RA	1249.2	1566.51	2815.71	0.32655
AAEL006222-RA	1171.87	1153.32	2325.19	-0.023017
AAEL002986-RA	1680.11	1430.85	3110.97	-0.231683
AAEL006959-RA	2046.5	1058.29	3104.79	-0.951424
AAEL007619-RA	1004.23	1367.8	2372.03	0.445761
AAEL002081-RB	1352.23	1711.27	3063.51	0.339726
AAEL009214-RA	278.604	298.848	577.452	0.101196
AAEL013395-RC	414.645	713.262	1127.91	0.782555
AAEL013334-RA	1638.46	1249.35	2887.81	-0.391168
AAEL002881-RA	1455.03	1593.82	3048.85	0.131441
AAEL009275-RA	1617.48	1505.23	3122.71	-0.103759
AAEL011051-RA	1269.56	1197.5	2467.06	-0.0842945
AAEL014556-RA	892.634	1411.31	2303.95	0.660899
AAEL006249-RA	2120.22	988.242	3108.46	-1.10128
AAEL011240-RC	1981.98	1144.22	3126.2	-0.792583
AAEL004017-RA	1949.99	1469.04	3419.04	-0.408595
AAEL006751-RA	1608.2	1371.79	2980	-0.229386
AAEL017207-RA	1827.94	1292.86	3120.81	-0.499651
AAEL012584-RA	1798.86	1082.83	2881.69	-0.732285
AAEL002081-RA	1334.47	1694.84	3029.31	0.344883
AAEL013675-RA	1671.08	1622.68	3293.76	-0.0423947
AAEL013249-RA	1929.4	1690.51	3619.92	-0.190693
AAEL004920-RA	1866.69	1758.34	3625.03	-0.0862645
AAEL011584-RA	1548.47	1696.62	3245.09	0.131816
AAEL014943-RA	1629.74	1415.2	3044.94	-0.203633
AAEL012233-RA	1929.72	1701.61	3631.33	-0.181485
AAEL014413-RA	892.477	952.496	1844.97	0.093898
AAEL010684-RA	600.983	675.184	1276.17	0.167955
AAEL013936-RC	845.244	1284.76	2130	0.604059
AAEL009169-RA	850.116	1013.55	1863.67	0.25369
AAEL017447-RD	1538.57	1647.44	3186.01	0.0986346
AAEL008542-RA	1547.22	1151.21	2698.43	-0.426524
AAEL009490-RA	1592.25	1305.41	2897.66	-0.286566
AAEL006411-RB	1036.45	1178.63	2215.08	0.185454
AAEL013395-RA	407.886	691.947	1099.83	0.762495
AAEL008389-RA	1554.84	1134.34	2689.18	-0.454918
AAEL017654-RA	1388.93	1542.31	2931.24	0.151114
AAEL010004-RB	1529.14	1484.25	3013.39	-0.0429866
AAEL002576-RA	674.937	584.93	1259.87	-0.20649
AAEL010867-RA	643.973	2711.38	3355.36	2.07396
AAEL012207-RE	997.631	951.496	1949.13	-0.0683081
AAEL015410-RA	1207.63	1263.78	2471.4	0.0655691
AAEL002504-RB	1673.12	1538.09	3211.21	-0.121398
AAEL010018-RA	1622.82	1356.47	2979.29	-0.258642
AAEL004118-RA	588.566	492.123	1080.69	-0.258186
AAEL011746-RB	1225.31	1202.28	2427.58	-0.027377
AAEL011746-RA	1224.68	1201.39	2426.07	-0.0277026
AAEL002407-RA	1742.59	1306.41	3049	-0.415632
AAEL003518-RA	1241.26	1304.19	2545.45	0.0713418
AAEL006411-RA	1012.64	1152.54	2165.18	0.186695
AAEL003076-RA	374.642	481.132	855.775	0.360921
AAEL007799-RB	1881.46	1219.26	3100.72	-0.625848
AAEL009712-RA	1239.3	1277.43	2516.73	0.0437238
AAEL012227-RA	1777.88	1617.02	3394.9	-0.136818
AAEL007799-RA	1878.48	1217.48	3095.96	-0.625659
AAEL008330-RA	1355.45	1831.61	3187.07	0.434336
AAEL008936-RA	481.997	3876.9	4358.9	3.00781
AAEL012154-RB	1794.62	2154.99	3949.61	0.264005
AAEL002559-RA	390.596	2228.26	2618.86	2.51217
AAEL010258-RA	1522.54	1513.78	3036.32	-0.00832364
AAEL010520-RA	1491.73	1500.68	2992.41	0.00862896
AAEL004381-RA	1442.45	694.056	2136.51	-1.0554
AAEL010258-RB	1508.39	1501.12	3009.52	-0.00696844
AAEL014360-RA	1160.63	804.071	1964.7	-0.529512
AAEL004445-RA	1576.22	1654.21	3230.43	0.0696785
AAEL002178-RA	1368.19	1188.4	2556.59	-0.203245
AAEL011089-RA	1709.51	1122.01	2831.52	-0.60749
AAEL007681-RA	1368.97	1469.93	2838.9	0.102654
AAEL002841-RA	940.496	1144.33	2084.82	0.283006
AAEL008006-RA	180.051	186.614	366.665	0.0516455
AAEL003661-RA	1871.17	1709.05	3580.22	-0.130742
AAEL000364-RA	1885.63	2401.11	4286.74	0.348657
AAEL005004-RA	154.431	562.283	716.714	1.86434
AAEL005324-RA	947.254	1176.52	2123.78	0.312703
AAEL006931-RC	1551.38	1296.3	2847.69	-0.259149
AAEL007236-RA	1191.51	1141.77	2333.29	-0.0615199
AAEL012631-RA	1034.73	1259.34	2294.06	0.283416
AAEL002504-RA	1586.83	1456.39	3043.21	-0.123751
AAEL000713-RA	1283.62	1462.49	2746.11	0.188207
AAEL012713-RA	772.154	991.35	1763.5	0.360506
AAEL011240-RA	1792.89	1007.11	2800.01	-0.83206
AAEL011240-RB	1792.58	1007.11	2799.69	-0.831807
AAEL008365-RA	1067.42	1407.32	2474.74	0.398821
AAEL006434-RA	697.572	1170.86	1868.43	0.747154
AAEL003497-RA	973.268	933.956	1907.22	-0.0594819
AAEL009692-RA	932.322	984.467	1916.79	0.078515
AAEL008789-RA	632.734	737.573	1370.31	0.221187
AAEL007271-RA	1621.17	963.042	2584.21	-0.751365
AAEL013235-RA	1572.99	1110.25	2683.24	-0.502634
AAEL015441-RA	1643.96	1544.64	3188.6	-0.0899045
AAEL006711-RA	1392.16	1541.2	2933.36	0.146733
AAEL011960-RA	1802.4	1576.84	3379.24	-0.192887
AAEL006514-RA	1090.13	1068.28	2158.41	-0.0292099
AAEL007526-RA	998.967	1056.18	2055.15	0.0803496
AAEL002037-RA	1629.11	973.033	2602.14	-0.743521
AAEL004688-RA	823.002	1003.12	1826.12	0.285522
AAEL011089-RC	1640.42	1066.62	2707.04	-0.621027
AAEL014637-RA	1222.48	1145.66	2368.14	-0.0936322
AAEL007967-RB	813.1	879.782	1692.88	0.113713
AAEL007967-RA	812.471	880.559	1693.03	0.116103
AAEL011187-RA	1139.17	1073.94	2213.12	-0.0850677
AAEL007158-RB	1965.55	1532.43	3497.98	-0.359115
AAEL003352-RA	1666.52	1778.21	3444.73	0.0935928
AAEL009038-RA	1071.19	1066.17	2137.37	-0.00677501
AAEL002867-RA	1839.73	1883.34	3723.07	0.0338014
AAEL009770-RB	1561.44	1231.81	2793.25	-0.342104
AAEL003608-RA	1183.5	1158.09	2341.59	-0.031307
AAEL006171-RA	588.802	633.665	1222.47	0.105938
AAEL007158-RA	1966.73	1532.21	3498.94	-0.360189
AAEL003106-RA	1211	1395.99	2607	0.205088
AAEL007609-RA	1680.11	983.468	2663.58	-0.772608
AAEL006745-RA	1382.25	1198.39	2580.64	-0.205925
AAEL003161-RA	1630.13	1633.9	3264.03	0.00332987
AAEL010668-RA	771.132	761.996	1533.13	-0.0171944
AAEL007551-RA	1320.09	1388.33	2708.42	0.0727201
AAEL002761-RC	968.788	954.716	1923.5	-0.0211099
AAEL009029-RA	1131.86	800.629	1932.49	-0.499495
AAEL001128-RA	535.832	664.305	1200.14	0.310065
AAEL003243-RA	808.149	1415.53	2223.68	0.808652
AAEL007586-RA	1413.14	1137	2550.14	-0.313673
AAEL000428-RA	790.309	1459.72	2250.02	0.8852
AAEL013203-RA	1549.89	986.688	2536.58	-0.651499
AAEL009437-RA	1474.13	1059.29	2533.42	-0.476762
AAEL006931-RA	1494.64	1250.79	2745.43	-0.256959
AAEL001154-RA	845.479	930.182	1775.66	0.137743
AAEL014702-RA	1542.74	1438.18	2980.92	-0.101248
AAEL011063-RA	1392.24	1145.55	2537.78	-0.281365
AAEL002675-RA	2221.13	3066.53	5287.66	0.46531
AAEL003976-RA	1390.19	1316.73	2706.92	-0.0783236
AAEL012750-RA	1445.68	1356.36	2802.04	-0.0920023
AAEL000834-RB	732.623	2400	3132.62	1.71189
AAEL007390-RA	665.035	792.081	1457.12	0.252218
AAEL013203-RB	1531.5	975.253	2506.75	-0.651095
AAEL007023-RA	877.151	927.74	1804.89	0.080894
AAEL000834-RA	730.815	2394.01	3124.82	1.71185
AAEL001607-RA	638.943	903.761	1542.7	0.500254
AAEL007114-RA	1008.08	534.197	1542.28	-0.916172
AAEL003768-RA	1799.81	1327.17	3126.97	-0.439493
AAEL004902-RA	962.422	1218.59	2181.02	0.340476
AAEL005985-RA	612.772	649.984	1262.76	0.0850533
AAEL006609-RA	1180.12	1270.22	2450.33	0.106142
AAEL011089-RB	1577.32	1029.21	2606.52	-0.615941
AAEL014168-RA	1467.68	1109.36	2577.04	-0.403815
AAEL008141-RA	904.815	882.779	1787.59	-0.0355709
AAEL007417-RA	1458.96	1051.19	2510.15	-0.47292
AAEL002417-RB	945.29	865.572	1810.86	-0.127102
AAEL001769-RA	1246.29	1183.96	2430.25	-0.0740236
AAEL003234-RA	1344.14	1537.43	2881.56	0.193836
AAEL017012-RB	1033.63	1176.08	2209.7	0.186268
AAEL010004-RA	1330.38	1298.86	2629.24	-0.0345998
AAEL013275-RB	1629.82	1257.01	2886.82	-0.374717
AAEL005769-RA	490.799	3136.67	3627.47	2.67603
AAEL012094-RB	1481.67	1343.26	2824.93	-0.141484
AAEL007823-RA	1399.94	1234.91	2634.85	-0.180952
AAEL005312-RD	1388.38	998.344	2386.73	-0.475798
AAEL002781-RA	687.669	769.323	1456.99	0.161876
AAEL015053-RA	756.593	1180.18	1936.78	0.641422
AAEL002455-RA	1643.25	1004.45	2647.7	-0.71015
AAEL006939-RA	1644.12	795.745	2439.86	-1.04694
AAEL002761-RG	931.693	917.304	1849	-0.0224549
AAEL001147-RA	1556.88	1011.67	2568.55	-0.621928
AAEL004988-RA	667.393	709.931	1377.32	0.0891432
AAEL012092-RA	1181.22	1556.3	2737.52	0.397842
AAEL007549-RA	1049.89	1193.39	2243.29	0.184828
AAEL002417-RA	931.536	852.028	1783.56	-0.12871
AAEL012666-RA	1048.72	1192.51	2241.22	0.185375
AAEL012094-RA	1473.73	1331.83	2805.56	-0.146068
AAEL017280-RA	1600.34	907.868	2508.21	-0.817827
AAEL012579-RA	1083.37	909.422	1992.8	-0.252508
AAEL003453-RA	712.111	864.24	1576.35	0.27933
AAEL014711-RA	1570.24	936.732	2506.97	-0.74528
AAEL007011-RA	1241.73	1142.55	2384.28	-0.120098
AAEL013275-RA	1588.08	1230.36	2818.45	-0.368203
AAEL001037-RA	1815.6	1617.47	3433.07	-0.166714
AAEL005728-RA	1318.91	1468.15	2787.06	0.154656
AAEL002585-RA	295.737	994.459	1290.2	1.7496
AAEL006415-RA	1279.14	1426.08	2705.22	0.156876
AAEL003312-RA	1561.68	1240.69	2802.36	-0.331957
AAEL001141-RA	1418.41	1048.08	2466.48	-0.436524
AAEL006472-RA	1250.46	1047.97	2298.42	-0.254863
AAEL017030-RA	1267.98	1515.44	2783.43	0.257206
AAEL012409-RA	939.788	1029.32	1969.11	0.13128
AAEL010340-RA	1287.16	1219.26	2506.42	-0.0781838
AAEL002527-RA	1580.22	924.187	2504.41	-0.773872
AAEL009722-RA	599.49	1008.67	1608.16	0.750644
AAEL003610-RA	551.864	1030.21	1582.07	0.900546
AAEL005458-RA	886.347	1387.89	2274.24	0.646951
AAEL012027-RA	1333.37	834.488	2167.86	-0.676114
AAEL009997-RA	1300.36	845.812	2146.17	-0.620506
AAEL002501-RA	1184.52	1174.63	2359.15	-0.0120916
AAEL012207-RC	835.734	808.067	1643.8	-0.048569
AAEL009472-RA	1528.59	1992.8	3521.39	0.382597
AAEL004586-RB	1341.86	997.567	2339.43	-0.427747
AAEL007082-RA	1407.87	1159.65	2567.52	-0.279834
AAEL002417-RC	905.13	825.274	1730.4	-0.133251
AAEL010372-RA	523.65	599.362	1123.01	0.194824
AAEL005446-RA	855.932	970.702	1826.63	0.181532
AAEL015527-RA	381.715	1039.09	1420.8	1.44475
AAEL006196-RA	1037.48	1063.84	2101.32	0.0362053
AAEL009795-RA	742.368	852.694	1595.06	0.199894
AAEL012032-RA	1319.07	826.162	2145.23	-0.675021
AAEL002254-RA	1009.58	1304.19	2313.76	0.369399
AAEL013140-RA	614.501	892.215	1506.72	0.537976
AAEL010521-RB	1091.47	1314.73	2406.2	0.268499
AAEL002269-RA	976.412	1164.64	2141.05	0.254326
AAEL011369-RA	923.441	1268	2191.44	0.457458
AAEL007162-RA	707.553	935.511	1643.06	0.402917
AAEL008768-RA	1280.64	1245.79	2526.43	-0.0397963
AAEL012235-RA	1563.48	1339.16	2902.64	-0.223441
AAEL012518-RA	874.322	993.682	1868	0.184619
AAEL010403-RA	1012.96	1204.39	2217.34	0.249725
AAEL001495-RB	1389.88	782.534	2172.41	-0.828732
AAEL008574-RA	810.742	1099.7	1910.44	0.439794
AAEL000564-RA	937.745	752.671	1690.42	-0.317175
AAEL013950-RA	1652.37	1499.35	3151.72	-0.140202
AAEL002759-RA	815.222	859.355	1674.58	0.0760619
AAEL000564-RB	936.802	752.227	1689.03	-0.316575
AAEL006577-RA	1382.41	1545.09	2927.5	0.1605
AAEL008431-RA	1506.98	1087.04	2594.02	-0.471248
AAEL004783-RA	1432.4	917.526	2349.92	-0.642608
AAEL013132-RB	1153.56	1058.74	2212.29	-0.123745
AAEL009076-RA	800.997	1002.78	1803.78	0.324143
AAEL004523-RA	1391.53	1951.84	3343.37	0.488164
AAEL014491-RA	1492.75	901.429	2394.18	-0.727689
AAEL004589-RA	1035.59	1153.76	2189.35	0.155893
AAEL009875-RB	875.344	1161.64	2036.99	0.408247
AAEL010288-RA	1551.54	1578.61	3130.15	0.0249566
AAEL010579-RA	1293.45	810.176	2103.62	-0.674913
AAEL004886-RA	1405.12	1130.78	2535.91	-0.313375
AAEL011282-RA	1558.14	1168.08	2726.22	-0.415681
AAEL007624-RA	682.639	1136	1818.64	0.734769
AAEL014931-RB	1018.54	1095.04	2113.57	0.104482
AAEL006531-RA	1309.09	1320.95	2630.04	0.013015
AAEL001746-RA	1028.44	1095.15	2123.59	0.09067
AAEL004010-RC	1219.18	1202.05	2421.23	-0.0204077
AAEL004010-RD	1219.34	1202.16	2421.5	-0.0204604
AAEL002580-RA	437.515	1022.88	1460.39	1.22523
AAEL017354-RA	872.122	1080.38	1952.5	0.308942
AAEL010521-RA	1065.3	1276.21	2341.51	0.26061
AAEL009875-RA	865.834	1144.88	2010.72	0.403036
AAEL012845-RA	1420.13	1249.79	2669.92	-0.184343
AAEL005749-RA	533.788	971.368	1505.16	0.86375
AAEL007113-RB	1099.56	1328.5	2428.06	0.272866
AAEL004307-RB	930.043	897.544	1827.59	-0.0513149
AAEL002759-RD	799.504	843.702	1643.21	0.0776294
AAEL007526-RB	881.945	928.406	1810.35	0.0740659
AAEL002759-RC	799.661	840.594	1640.25	0.0720208
AAEL002687-RA	926.742	1062.29	1989.03	0.196935
AAEL004234-RA	1249.59	1368.46	2618.06	0.131098
AAEL000099-RA	618.273	1081.27	1699.54	0.806411
AAEL013132-RC	1128.64	1034.31	2162.95	-0.125916
AAEL003193-RB	1066.16	1029.32	2095.48	-0.0507397
AAEL009648-RA	1137.52	1113.13	2250.65	-0.0312704
AAEL008452-RA	212.431	390.767	603.198	0.879317
AAEL007001-RA	1559	1456.94	3015.95	-0.0976831
AAEL010716-RA	1369.84	1674.53	3044.36	0.28975
AAEL005017-RA	839.192	1055.41	1894.6	0.330724
AAEL003873-RB	1197.02	1265.66	2462.68	0.0804529
AAEL009678-RA	1216.51	1048.86	2265.36	-0.213928
AAEL017325-RA	784.571	1866.03	2650.6	1.24999
AAEL005628-RB	1666.28	1356.36	3022.64	-0.296889
AAEL000019-RA	119.929	318.054	437.983	1.40708
AAEL011102-RA	921.87	1135.45	2057.32	0.300624
AAEL007113-RA	1079.52	1307.18	2386.71	0.276068
AAEL006038-RA	1393.1	990.24	2383.34	-0.492448
AAEL003697-RA	610.886	1079.05	1689.94	0.820788
AAEL011025-RA	1081.09	901.873	1982.97	-0.261496
AAEL010693-RA	1240.95	1013.89	2254.83	-0.291547
AAEL002288-RB	534.339	1020.66	1555	0.933673
AAEL004010-RA	1177.05	1169.19	2346.25	-0.00966601
AAEL004010-RB	1176.19	1168.86	2345.05	-0.00901702
AAEL017766-RA	1152.3	1186.62	2338.92	0.0423482
AAEL009869-RA	686.333	926.296	1612.63	0.432565
AAEL002077-RA	1133.59	1185.29	2318.88	0.0643383
AAEL002761-RB	1089.74	1058.51	2148.25	-0.0419436
AAEL005056-RA	884.932	1044.41	1929.35	0.239056
AAEL008412-RA	1383.12	1220.04	2603.16	-0.180999
AAEL003109-RA	1132.81	1062.84	2195.65	-0.0919738
AAEL009160-RB	1183.58	1029.54	2213.12	-0.201155
AAEL009160-RA	1182.95	1029.21	2212.15	-0.200855
AAEL012154-RA	1440.65	1755.79	3196.44	0.285403
AAEL009927-RA	883.439	1255.23	2138.67	0.506749
AAEL004372-RA	1219.26	815.949	2035.21	-0.579451
AAEL011658-RA	676.745	861.909	1538.65	0.348923
AAEL010276-RA	1326.69	1729.26	3055.95	0.38232
AAEL004375-RA	1199.85	916.305	2116.15	-0.388948
AAEL010094-RA	1799.26	809.51	2608.77	-1.15228
AAEL010296-RA	1486.23	1530.1	3016.33	0.0419675
AAEL010032-RA	1408.27	1696.73	3105	0.268835
AAEL000227-RA	779.07	1018.55	1797.62	0.38669
AAEL004859-RA	1215.01	1033.87	2248.88	-0.232919
AAEL006531-RB	1252.42	1261.11	2513.54	0.00997652
AAEL003415-RA	1133.83	999.787	2133.62	-0.18151
AAEL014989-RA	756.515	770.211	1526.73	0.0258867
AAEL008564-RA	1089.27	1383.34	2472.61	0.344796
AAEL008134-RA	1036.38	1198.17	2234.54	0.209283
AAEL014039-RA	1121.57	1170.86	2292.43	0.0620495
AAEL012632-RA	942.853	984.134	1926.99	0.0618221
AAEL009946-RA	1133.2	1322.5	2455.7	0.222869
AAEL001087-RA	618.273	553.291	1171.56	-0.160206
AAEL002288-RA	516.341	991.683	1508.02	0.941555
AAEL009423-RA	367.019	738.351	1105.37	1.00845
AAEL006087-RA	1350.19	1012.89	2363.08	-0.414688
AAEL014275-RA	891.769	1070.39	1962.16	0.263397
AAEL008484-RA	1400.57	740.682	2141.25	-0.919084
AAEL013211-RA	713.997	774.43	1488.43	0.117217
AAEL009770-RA	1309.09	1033.09	2342.18	-0.341592
AAEL012963-RA	1231.52	761.774	1993.29	-0.693001
AAEL010073-RA	1376.2	1317.84	2694.04	-0.0625168
AAEL003670-RA	1172.26	1132.23	2304.49	-0.0501298
AAEL015064-RB	1237.1	1080.94	2318.04	-0.194675
AAEL005312-RC	1243.86	930.182	2174.04	-0.419235
AAEL002759-RB	753.214	790.749	1543.96	0.0701603
AAEL004987-RA	730.03	778.537	1508.57	0.0928117
AAEL007987-RA	1087.38	1230.14	2317.52	0.177964
AAEL008461-RA	1127.78	1284.54	2412.31	0.187766
AAEL008862-RA	1235.29	883.001	2118.29	-0.484362
AAEL014039-RB	1102.94	1149.88	2252.82	0.0601224
AAEL004148-RA	1247.39	1072.28	2319.67	-0.218235
AAEL001052-RA	1216.43	1331.61	2548.03	0.130517
AAEL005312-RA	1225.62	904.538	2130.16	-0.438262
AAEL017109-RA	946.154	1073.39	2019.54	0.182026
AAEL012865-RA	1374.63	847.366	2222	-0.697987
AAEL000485-RA	974.997	923.41	1898.41	-0.0784262
AAEL009719-RA	1166.44	978.584	2145.03	-0.25335
AAEL013968-RA	1402.61	1130.67	2533.28	-0.310932
AAEL005312-RE	1225.15	897.877	2123.03	-0.44837
AAEL003646-RA	1180.2	1350.15	2530.34	0.194087
AAEL005849-RA	1419.98	68.7173	1488.7	-4.36905
AAEL004394-RA	1189.63	932.624	2122.25	-0.351143
AAEL005380-RA	1175.01	881.336	2056.35	-0.41491
AAEL006863-RB	890.669	1430.19	2320.86	0.683242
AAEL004176-RB	1008.56	964.929	1973.48	-0.0637952
AAEL005312-RF	1220.2	893.991	2114.19	-0.448785
AAEL004176-RA	1007.38	963.486	1970.86	-0.0642672
AAEL001293-RB	290.471	577.381	867.852	0.991128
AAEL005312-RB	1217.61	893.214	2110.82	-0.44697
AAEL003130-RA	732.544	1197.5	1930.05	0.70904
AAEL001892-RA	408.908	813.84	1222.75	0.99297
AAEL003130-RB	731.994	1197.84	1929.83	0.710525
AAEL003605-RA	1206.92	957.158	2164.08	-0.334499
AAEL001892-RC	408.593	812.064	1220.66	0.990927
AAEL009932-RA	1010.83	739.017	1749.85	-0.451868
AAEL006829-RA	579.528	664.416	1243.94	0.197207
AAEL000485-RB	963.523	914.196	1877.72	-0.0758152
AAEL002190-RA	1400.33	1438.96	2839.29	0.0392562
AAEL002764-RA	1160.16	1055.63	2215.78	-0.136219
AAEL000276-RA	1281.03	1046.3	2327.33	-0.292004
AAEL007187-RA	1138.31	938.619	2076.93	-0.27828
AAEL009201-RA	1068.52	1159.76	2228.28	0.11821
AAEL017546-RA	1323.78	965.484	2289.27	-0.455342
AAEL009976-RA	1120.55	830.714	1951.26	-0.43178
AAEL001810-RA	1185.7	1384.23	2569.93	0.223343
AAEL000278-RA	801.469	692.058	1493.53	-0.211753
AAEL001593-RC	1011.15	616.902	1628.05	-0.712882
AAEL000087-RA	349.179	1393.22	1742.4	1.99638
AAEL002764-RB	1153	1049.08	2202.08	-0.136278
AAEL011498-RA	850.745	788.751	1639.5	-0.109157
AAEL005482-RA	363.325	735.464	1098.79	1.01739
AAEL010826-RA	1348.85	1088.93	2437.78	-0.308821
AAEL012821-RA	1012.8	690.948	1703.75	-0.551699
AAEL010640-RA	1583.68	1715.38	3299.06	0.115245
AAEL004320-RA	1207.47	922.633	2130.1	-0.388157
AAEL009181-RA	38.9024	48.1798	87.0823	0.30857
AAEL007547-RA	880.531	1309.4	2189.93	0.572465
AAEL012825-RA	1381.86	1197.17	2579.03	-0.206986
AAEL001913-RA	966.981	776.317	1743.3	-0.316841
AAEL017605-RA	998.653	1132.67	2131.32	0.181673
AAEL009824-RA	1202.67	897.655	2100.33	-0.422013
AAEL004484-RA	1302.25	838.596	2140.84	-0.634958
AAEL002761-RD	1018.69	1003.56	2022.26	-0.0215904
AAEL007274-RA	1447.8	1307.41	2755.2	-0.147154
AAEL001101-RA	1418.01	1297.3	2715.32	-0.128355
AAEL013407-RA	713.604	792.969	1506.57	0.152141
AAEL003130-RC	706.452	1169.97	1876.42	0.727809
AAEL017204-RA	885.561	1003.12	1888.68	0.179828
AAEL004546-RA	985.057	1046.19	2031.25	0.0868678
AAEL004112-RA	1060.35	618.345	1678.69	-0.778052
AAEL006863-RA	858.683	1377.01	2235.69	0.681343
AAEL012701-RA	884.775	889.773	1774.55	0.00812711
AAEL014709-RA	1128.09	1542.87	2670.96	0.451728
AAEL010565-RB	1245.19	875.23	2120.42	-0.508634
AAEL003193-RA	960.222	922.411	1882.63	-0.0579581
AAEL003491-RA	848.702	898.321	1747.02	0.0819737
AAEL007258-RA	1265.08	987.243	2252.32	-0.357747
AAEL006362-RA	936.723	877.45	1814.17	-0.0943051
AAEL008832-RA	1195.29	1028.98	2224.27	-0.216136
AAEL002705-RA	1075.12	775.207	1850.33	-0.471846
AAEL012243-RB	1107.74	836.709	1944.45	-0.404818
AAEL001204-RA	798.011	744.012	1542.02	-0.101081
AAEL013071-RA	1071.19	1121.35	2192.54	0.0660158
AAEL004738-RA	1217.61	1059.18	2276.79	-0.201101
AAEL009346-RA	913.146	982.136	1895.28	0.105078
AAEL003229-RA	1006.75	1190.51	2197.26	0.241876
AAEL013952-RA	1127.23	1178.41	2305.64	0.0640608
AAEL000923-RA	1452.2	711.929	2164.13	-1.02843
AAEL012282-RA	1125.89	1177.52	2303.41	0.0646841
AAEL011465-RA	865.284	925.075	1790.36	0.0963967
AAEL009475-RA	1090.68	923.299	2013.98	-0.240361
AAEL002761-RH	850.824	802.738	1653.56	-0.08393
AAEL010484-RA	1046.04	893.325	1939.37	-0.227684
AAEL000386-RA	910.395	911.31	1821.7	0.00144812
AAEL000838-RA	698.043	810.731	1508.77	0.215908
AAEL000709-RB	773.254	1296.86	2070.11	0.746007
AAEL010312-RA	1330.23	883.001	2213.23	-0.591185
AAEL010340-RB	1064.9	1001.23	2066.14	-0.0889502
AAEL010065-RA	820.566	1444.62	2265.18	0.815997
AAEL015304-RA	572.927	609.575	1182.5	0.0894533
AAEL013233-RA	1016.96	1185.96	2202.92	0.221782
AAEL000090-RA	846.265	1056.18	1902.45	0.319677
AAEL000424-RA	1188.84	1146.44	2335.28	-0.0524014
AAEL005037-RA	1092.25	1243.57	2335.83	0.187182
AAEL010170-RA	1027.26	937.731	1964.99	-0.131555
AAEL000111-RA	548.249	756.668	1304.92	0.464829
AAEL010170-RB	1026.24	937.62	1963.86	-0.130291
AAEL011215-RA	1272.78	887.442	2160.22	-0.520256
AAEL014494-RA	1100.43	1485.69	2586.12	0.433072
AAEL004984-RA	1093.75	884.222	1977.97	-0.306799
AAEL004358-RA	1131.63	914.862	2046.49	-0.306774
AAEL004450-RA	703.544	818.502	1522.05	0.218345
AAEL000181-RA	1122.98	836.82	1959.8	-0.424348
AAEL011480-RA	1134.38	978.362	2112.74	-0.213463
AAEL014042-RA	1133.99	832.712	1966.7	-0.445513
AAEL005401-RB	698.986	1480.59	2179.57	1.08283
AAEL005401-RA	698.515	1479.81	2178.32	1.08305
AAEL006917-RA	911.653	979.805	1891.46	0.10401
AAEL005277-RA	1155.76	953.051	2108.81	-0.278212
AAEL002532-RA	1197.72	791.859	1989.58	-0.596979
AAEL017412-RA	820.016	934.4	1754.42	0.188389
AAEL006741-RA	856.403	814.839	1671.24	-0.0717758
AAEL002542-RA	950.241	799.852	1750.09	-0.24856
AAEL005665-RA	545.184	760.997	1306.18	0.481148
AAEL008340-RA	826.46	774.097	1600.56	-0.0944314
AAEL007651-RA	804.769	843.369	1648.14	0.0675893
AAEL002813-RA	1154.73	1090.37	2245.11	-0.082737
AAEL000271-RC	867.563	1317.17	2184.74	0.602406
AAEL801311-RA	320.572	552.736	873.308	0.785944
AAEL007927-RA	1131.86	1136.44	2268.31	0.00582706
AAEL001770-RA	879.745	1022.1	1901.85	0.216381
AAEL001293-RA	268.702	529.867	798.569	0.979625
AAEL012360-RA	889.254	808.067	1697.32	-0.138121
AAEL008041-RB	1290.77	1044.08	2334.86	-0.306002
AAEL010611-RA	1091.86	1126.9	2218.76	0.0455669
AAEL017034-RA	415.902	456.376	872.279	0.13398
AAEL003873-RA	1028.2	1085.6	2113.8	0.0783687
AAEL012858-RA	1008.71	1251.23	2259.95	0.310835
AAEL017132-RA	177.144	410.972	588.115	1.21412
AAEL004704-RA	1059.25	854.582	1913.83	-0.309748
AAEL015146-RA	836.756	846.034	1682.79	0.0159085
AAEL007841-RA	1182.79	808.4	1991.19	-0.549054
AAEL000262-RA	1308.14	714.594	2022.74	-0.872325
AAEL010608-RA	1080.15	880.67	1960.82	-0.29456
AAEL000024-RA	469.265	573.94	1043.21	0.290495
AAEL007375-RD	599.569	613.349	1212.92	0.0327837
AAEL012083-RA	1017.04	1043.3	2060.35	0.0367798
AAEL011689-RA	1084.4	1118.46	2202.86	0.0446239
AAEL006922-RB	768.146	758.333	1526.48	-0.0185491
AAEL006922-RA	767.439	757.889	1525.33	-0.0180651
AAEL010170-RC	995.43	915.306	1910.74	-0.121066
AAEL005628-RA	1422.89	1173.86	2596.74	-0.277564
AAEL008882-RA	679.967	725.251	1405.22	0.0930152
AAEL000213-RA	534.574	697.054	1231.63	0.382879
AAEL013075-RA	1318.6	954.605	2273.2	-0.466027
AAEL015430-RA	378.179	2107.47	2485.65	2.47837
AAEL011527-RA	1068.13	1019.77	2087.9	-0.0668397
AAEL017545-RA	1043.14	1303.63	2346.77	0.32161
AAEL006239-RA	954.799	859.244	1814.04	-0.152129
AAEL000271-RA	846.58	1285.42	2132	0.602528
AAEL009219-RA	1919.97	1167.75	3087.72	-0.717353
AAEL009719-RB	1059.87	863.019	1922.89	-0.29643
AAEL017240-RB	1290.15	688.172	1978.32	-0.906692
AAEL013356-RB	1063.8	1169.53	2233.33	0.136692
AAEL007283-RA	596.032	704.269	1300.3	0.240737
AAEL007826-RA	603.577	648.43	1252.01	0.103412
AAEL017008-RA	801.076	904.649	1705.72	0.175419
AAEL001952-RA	996.295	1081.49	2077.79	0.11838
AAEL000693-RA	883.203	700.828	1584.03	-0.333684
AAEL006422-RA	1267.75	1185.29	2453.04	-0.0970263
AAEL017545-RB	1056.1	1273.1	2329.21	0.269599
AAEL001495-RA	1110.64	644.988	1755.63	-0.784052
AAEL008635-RA	806.498	1296.75	2103.25	0.685155
AAEL012394-RA	993.544	927.851	1921.39	-0.0986918
AAEL012994-RA	475.71	389.324	865.034	-0.28911
AAEL017603-RA	971.617	1020.1	1991.72	0.0702541
AAEL017615-RA	980.262	1033.31	2013.58	0.0760379
AAEL005066-RA	925.406	805.847	1731.25	-0.199581
AAEL004586-RA	1095.71	771.211	1866.92	-0.506672
AAEL012147-RA	1261.22	902.54	2163.76	-0.482763
AAEL007490-RA	920.769	1016.55	1937.32	0.14277
AAEL009381-RA	1304.29	726.028	2030.32	-0.84517
AAEL007107-RA	301.238	822.721	1123.96	1.4495
AAEL007490-RB	919.276	1016.11	1935.38	0.144481
AAEL008852-RA	1284.49	1054.63	2339.12	-0.284458
AAEL008041-RA	1245.43	1010.67	2256.09	-0.301334
AAEL001892-RB	356.488	2517.04	2873.52	2.8198
AAEL002698-RA	1208.33	825.274	2033.61	-0.550073
AAEL001583-RA	997.552	886.554	1884.11	-0.170185
AAEL004471-RA	937.666	886.443	1824.11	-0.0810474
AAEL006139-RA	700.951	730.136	1431.09	0.0588509
AAEL801286-RA	688.219	1009	1697.22	0.551988
AAEL012950-RA	953.07	1012.66	1965.73	0.0875026
AAEL002815-RA	1415.03	1364.8	2779.83	-0.05214
AAEL009345-RA	919.826	976.808	1896.63	0.086713
AAEL013356-RA	1029.15	1132.89	2162.04	0.138563
AAEL008880-RA	1013.58	1022.43	2036.02	0.0125408
AAEL000471-RA	743.783	885.443	1629.23	0.251519
AAEL013092-RA	830.311	822.943	1653.25	-0.0128601
AAEL012731-RA	1692.45	1376.9	3069.35	-0.297691
AAEL012951-RA	1037.95	892.881	1930.83	-0.217194
AAEL009078-RA	973.032	1001.23	1974.26	0.0412148
AAEL011608-RB	647.981	650.317	1298.3	0.00519194
AAEL007784-RA	713.997	934.4	1648.4	0.388123
AAEL000252-RA	323.401	317.61	641.01	-0.0260697
AAEL007242-RA	1166.6	651.871	1818.47	-0.839653
AAEL010565-RC	1139.64	778.648	1918.29	-0.54954
AAEL003210-RA	826.225	962.154	1788.38	0.219733
AAEL008642-RA	903.951	823.609	1727.56	-0.134285
AAEL005947-RB	1107.58	889.662	1997.24	-0.316081
AAEL010801-RA	948.276	1116.02	2064.29	0.234982
AAEL007033-RA	464.078	615.681	1079.76	0.407814
AAEL012293-RA	679.26	672.298	1351.56	-0.0148637
AAEL004435-RA	856.246	869.346	1725.59	0.0219055
AAEL011876-RA	1141.77	775.651	1917.42	-0.557788
AAEL002200-RA	538.032	718.146	1256.18	0.416585
AAEL005947-RA	1103.73	888.108	1991.84	-0.313579
AAEL002118-RA	918.726	958.934	1877.66	0.0617975
AAEL007065-RA	954.956	1193.84	2148.8	0.322102
AAEL011518-RA	1070.56	932.846	2003.41	-0.198659
AAEL009771-RA	524.593	787.419	1312.01	0.585931
AAEL015049-RA	974.132	1108.14	2082.27	0.185946
AAEL005481-RA	549.428	559.286	1108.71	0.0256555
AAEL011479-RA	912.91	840.927	1753.84	-0.118492
AAEL002748-RA	1070.96	933.512	2004.47	-0.198159
AAEL004221-RA	925.092	710.819	1635.91	-0.380114
AAEL004818-RA	1332.9	986.688	2319.59	-0.433902
AAEL005077-RA	976.412	727.693	1704.1	-0.424159
AAEL007293-RA	769.246	868.458	1637.7	0.175011
AAEL000079-RA	1331.17	562.061	1893.23	-1.2439
AAEL007293-RB	768.225	868.791	1637.02	0.177482
AAEL001479-RA	1122.28	1036.75	2159.03	-0.114353
AAEL012882-RA	1292.27	1419.97	2712.24	0.135959
AAEL003210-RB	817.737	942.171	1759.91	0.204353
AAEL004496-RA	903.008	947.278	1850.29	0.0690494
AAEL014248-RA	581.414	757.445	1338.86	0.381574
AAEL007696-RA	764.216	798.409	1562.63	0.0631464
AAEL801276-RA	1421.94	1229.03	2650.97	-0.210343
AAEL006158-RA	659.376	687.173	1346.55	0.0595718
AAEL006847-RA	1169.67	952.496	2122.16	-0.296313
AAEL009185-RA	847.758	561.839	1409.6	-0.593496
AAEL006836-RA	1001.17	873.232	1874.4	-0.197247
AAEL002068-RA	956.921	949.609	1906.53	-0.0110659
AAEL013092-RB	798.796	793.08	1591.88	-0.0103611
AAEL008661-RA	952.127	762.329	1714.46	-0.320739
AAEL009212-RC	1109.54	698.719	1808.26	-0.667183
AAEL011323-RA	650.731	576.493	1227.22	-0.174759
AAEL011271-RA	773.254	797.632	1570.89	0.0447797
AAEL002475-RA	1052.49	688.284	1740.77	-0.612728
AAEL011018-RA	933.344	934.4	1867.74	0.00163226
AAEL005211-RA	925.013	833.045	1758.06	-0.151079
AAEL001341-RA	912.36	822.943	1735.3	-0.148811
AAEL010565-RA	1096.5	747.01	1843.51	-0.553705
AAEL014034-RA	1139.88	586.04	1725.92	-0.959811
AAEL013020-RA	923.913	1069.06	1992.97	0.210514
AAEL004412-RA	1088.87	652.981	1741.86	-0.737725
AAEL004307-RA	684.525	719.256	1403.78	0.0714017
AAEL012272-RA	868.506	914.085	1782.59	0.0737917
AAEL007375-RB	555.794	561.617	1117.41	0.0150372
AAEL003293-RA	1177.05	1139.11	2316.16	-0.0472741
AAEL013559-RA	633.049	603.913	1236.96	-0.0679747
AAEL012272-RB	866.62	912.753	1779.37	0.0748242
AAEL001126-RB	1084.24	846.034	1930.27	-0.357895
AAEL003664-RB	1149.47	882.446	2031.91	-0.381387
AAEL006519-RA	1021.21	896.545	1917.75	-0.18783
AAEL014959-RA	871.886	807.179	1679.06	-0.111251
AAEL009241-RA	1124.56	1046.19	2170.75	-0.104208
AAEL009294-RA	855.618	660.641	1516.26	-0.373099
AAEL005970-RA	959.122	642.879	1602	-0.577166
AAEL000044-RB	178.244	343.365	521.608	0.945889
AAEL002182-RA	1250.93	1057.29	2308.22	-0.242626
AAEL007375-RC	549.192	553.069	1102.26	0.0101487
AAEL010801-RB	911.731	1065.4	1977.13	0.224709
AAEL005102-RA	508.875	529.534	1038.41	0.0574123
AAEL007293-RC	744.333	839.928	1584.26	0.174317
AAEL013967-RA	1190.34	1291.31	2481.64	0.117466
AAEL017380-RA	44.7181	619.155	663.873	3.79137
AAEL001508-RA	300.531	2533	2833.53	3.07526
AAEL003789-RA	995.902	923.41	1919.31	-0.109032
AAEL013880-RA	1125.58	986.577	2112.15	-0.190161
AAEL005816-RA	1004.86	1016.66	2021.52	0.0168427
AAEL006248-RA	626.918	866.238	1493.16	0.466486
AAEL005178-RA	306.975	443.61	750.585	0.531168
AAEL006589-RA	824.574	830.048	1654.62	0.00954496
AAEL014426-RA	1691.51	1861.25	3552.76	0.137963
AAEL013567-RA	1114.73	751.894	1866.63	-0.568094
AAEL008939-RA	1121.1	1263.56	2384.65	0.172578
AAEL012282-RC	972.246	1000.9	1973.14	0.0419005
AAEL001742-RA	948.355	797.854	1746.21	-0.249302
AAEL006315-RA	906.937	804.182	1711.12	-0.173482
AAEL005544-RA	900.729	710.597	1611.33	-0.34206
AAEL009392-RA	1187.27	837.264	2024.53	-0.503895
AAEL006224-RA	543.298	756.89	1300.19	0.47834
AAEL006205-RB	1145.3	679.624	1824.93	-0.75292
AAEL013990-RA	393.818	500.671	894.489	0.346332
AAEL012571-RA	442.78	1592.38	2035.16	1.84652
AAEL006291-RA	927.921	776.317	1704.24	-0.257356
AAEL013279-RA	667.55	1043.19	1710.74	0.644059
AAEL001952-RB	911.181	976.363	1887.54	0.0996803
AAEL003579-RA	1077.48	796.633	1874.11	-0.435674
AAEL007470-RA	909.216	648.208	1557.42	-0.488168
AAEL012605-RB	547.227	867.681	1414.91	0.665025
AAEL003325-RA	940.731	582.266	1523	-0.692105
AAEL008319-RA	933.108	925.075	1858.18	-0.0124734
AAEL011395-RA	979.398	1010.56	1989.95	0.0451816
AAEL003614-RA	223.905	950.053	1173.96	2.08512
AAEL014909-RA	440.265	1588.94	2029.2	1.85162
AAEL001061-RB	1234.11	537.971	1772.08	-1.19787
AAEL009604-RD	877.859	749.674	1627.53	-0.227725
AAEL012282-RB	959.907	988.131	1948.04	0.0418068
AAEL004120-RA	601.691	891.327	1493.02	0.566933
AAEL007728-RA	894.677	898.765	1793.44	0.00657687
AAEL009265-RA	1004.08	659.42	1663.5	-0.606598
AAEL017733-RA	864.42	914.64	1779.06	0.081472
AAEL003433-RA	825.36	807.956	1633.32	-0.0307469
AAEL003656-RA	231.686	767.769	999.455	1.7285
AAEL001666-RA	1483.4	581.045	2064.44	-1.35219
AAEL012217-RA	1163.38	563.948	1727.33	-1.04469
AAEL003210-RC	777.105	891.216	1668.32	0.197665
AAEL012967-RA	788.501	574.051	1362.55	-0.457935
AAEL009026-RA	768.932	763.773	1532.7	-0.0097126
AAEL010611-RB	945.84	979.694	1925.53	0.0507353
AAEL000271-RB	750.227	1143.11	1893.33	0.607559
AAEL011689-RB	945.29	978.917	1924.21	0.0504298
AAEL010798-RA	1050.99	888.885	1939.88	-0.241686
AAEL014238-RA	1217.84	729.136	1946.98	-0.740067
AAEL014872-RA	683.425	797.077	1480.5	0.221935
AAEL004388-RA	1361.19	541.524	1902.72	-1.32977
AAEL014329-RA	1105.38	648.763	1754.14	-0.768778
AAEL000044-RA	169.677	327.934	497.611	0.95061
AAEL005579-RA	1042.9	1035.2	2078.1	-0.0106895
AAEL003105-RA	750.149	694.5	1444.65	-0.111201
AAEL002385-RA	642.637	821.5	1464.14	0.354257
AAEL004675-RA	868.585	731.135	1599.72	-0.24853
AAEL010012-RA	777.656	862.575	1640.23	0.149518
AAEL010037-RA	247.639	268.542	516.181	0.116904
AAEL004450-RB	631.005	696.387	1327.39	0.142238
AAEL017395-RA	670.851	564.392	1235.24	-0.249293
AAEL001779-RA	697.729	831.602	1529.33	0.253227
AAEL003466-RA	1008.01	780.647	1788.65	-0.368761
AAEL010479-RA	432.171	459.041	891.211	0.0870213
AAEL002887-RA	633.363	727.693	1361.06	0.200298
AAEL000695-RA	1181.85	528.535	1710.38	-1.16097
AAEL003210-RD	762.173	877.45	1639.62	0.203199
AAEL008740-RA	769.954	801.184	1571.14	0.0573625
AAEL007114-RB	657.019	361.238	1018.26	-0.862985
AAEL003210-RE	761.702	876.34	1638.04	0.202265
AAEL014931-RA	748.813	777.871	1526.68	0.0549267
AAEL012234-RA	855.853	811.064	1666.92	-0.0775471
AAEL013239-RA	508.954	599.473	1108.43	0.23616
AAEL005424-RA	1161.49	679.846	1841.34	-0.772699
AAEL006216-RA	503.688	532.199	1035.89	0.0794339
AAEL008198-RA	801.547	617.124	1418.67	-0.377227
AAEL015297-RA	1066.63	849.808	1916.44	-0.327856
AAEL006040-RA	809.092	857.024	1666.12	0.0830322
AAEL011989-RB	1047.38	928.961	1976.34	-0.173094
AAEL002413-RA	435.236	434.174	869.409	-0.00352428
AAEL004401-RA	1277.02	614.904	1891.92	-1.05435
AAEL014212-RA	1051.15	652.759	1703.91	-0.687348
AAEL007402-RA	1074.41	647.986	1722.4	-0.729517
AAEL006564-RA	835.97	733.91	1569.88	-0.187848
AAEL009172-RA	770.897	746.455	1517.35	-0.0464831
AAEL007041-RA	658.512	473.917	1132.43	-0.474577
AAEL003457-RA	405.843	744.678	1150.52	0.875697
AAEL009604-RB	842.179	715.593	1557.77	-0.234987
AAEL013458-RA	747.712	540.525	1288.24	-0.468123
AAEL015100-RA	692.699	851.806	1544.51	0.298297
AAEL015099-RE	1029.22	682.733	1711.96	-0.592165
AAEL006380-RA	434.764	434.618	869.382	-0.00048561
AAEL008881-RA	825.674	721.032	1546.71	-0.195509
AAEL000672-RA	1122.9	688.506	1811.41	-0.705695
AAEL012205-RA	720.441	747.343	1467.78	0.0528887
AAEL015533-RA	597.133	900.097	1497.23	0.59203
AAEL000231-RA	913.382	933.29	1846.67	0.0311079
AAEL014238-RB	1165.58	725.695	1891.27	-0.683612
AAEL015099-RI	1021.84	676.072	1697.91	-0.595916
AAEL002416-RB	640.986	871.012	1512	0.442399
AAEL002784-RA	1179.73	1036.98	2216.7	-0.186068
AAEL000343-RA	995.195	625.894	1621.09	-0.669061
AAEL001588-RA	921.241	653.314	1574.56	-0.495801
AAEL015099-RC	1020.66	676.294	1696.95	-0.593777
AAEL015099-RJ	1021.76	677.182	1698.94	-0.593438
AAEL001419-RA	690.97	632.111	1323.08	-0.128446
AAEL015099-RG	1022.31	673.63	1695.94	-0.601803
AAEL002691-RA	849.645	707.933	1557.58	-0.263247
AAEL015099-RF	1020.27	677.071	1697.34	-0.591565
AAEL002036-RA	1080.7	559.175	1639.88	-0.950597
AAEL010574-RA	957	794.856	1751.86	-0.267824
AAEL009092-RA	839.428	1006.67	1846.1	0.262113
AAEL011514-RA	888.076	902.651	1790.73	0.0234852
AAEL002411-RB	836.913	661.529	1498.44	-0.339273
AAEL008753-RA	493.943	1434.85	1928.79	1.53848
AAEL009414-RA	857.347	897.1	1754.45	0.0653901
AAEL008723-RA	767.753	767.325	1535.08	-0.000804432
AAEL002428-RA	767.832	800.296	1568.13	0.0597438
AAEL016972-RA	575.127	747.787	1322.91	0.378746
AAEL017213-RA	918.333	846.811	1765.14	-0.116978
AAEL005331-RA	464.55	685.175	1149.73	0.560639
AAEL011289-RA	898.135	816.726	1714.86	-0.13708
AAEL007484-RA	819.23	914.64	1733.87	0.158935
AAEL006004-RA	1018.22	1027.32	2045.54	0.0128319
AAEL011325-RA	529.78	597.363	1127.14	0.173215
AAEL013854-RA	1022.07	711.152	1733.23	-0.523267
AAEL006509-RA	837.856	945.835	1783.69	0.174886
AAEL007102-RA	611.436	731.024	1342.46	0.257717
AAEL017140-RA	522.629	631.334	1153.96	0.272617
AAEL002194-RA	925.72	1226.92	2152.64	0.406394
AAEL013857-RB	896.17	1140	2036.17	0.347186
AAEL007484-RB	816.558	904.982	1721.54	0.148334
AAEL002306-RA	982.699	677.071	1659.77	-0.537442
AAEL004235-RA	1044.08	575.938	1620.02	-0.858245
AAEL012570-RA	718.948	752.005	1470.95	0.0648549
AAEL014057-RA	991.187	713.706	1704.89	-0.473828
AAEL011777-RA	454.019	836.709	1290.73	0.881973
AAEL008565-RA	831.176	748.786	1579.96	-0.1506
AAEL009351-RA	879.745	858.689	1738.43	-0.0349492
AAEL013131-RA	997.081	599.362	1596.44	-0.734284
AAEL000234-RA	353.03	426.847	779.876	0.273929
AAEL004307-RC	647.038	632.666	1279.7	-0.0324062
AAEL015572-RA	748.105	892.881	1640.99	0.255227
AAEL014051-RA	1098.23	647.209	1745.44	-0.762874
AAEL005477-RA	751.092	634.664	1385.76	-0.242996
AAEL000102-RB	421.482	520.986	942.468	0.305773
AAEL010244-RA	852.16	722.365	1574.52	-0.238396
AAEL006320-RA	895.856	671.52	1567.38	-0.415835
AAEL009604-RA	819.23	690.837	1510.07	-0.245924
AAEL010244-RB	851.138	721.921	1573.06	-0.237553
AAEL012806-RA	596.74	583.043	1179.78	-0.0334999
AAEL000102-RA	420.382	520.875	941.257	0.309237
AAEL009212-RD	964.466	627.559	1592.02	-0.619979
AAEL009625-RA	954.249	1185.51	2139.76	0.313074
AAEL001939-RA	1090.68	632.333	1723.02	-0.786475
AAEL002283-RA	252.119	419.52	671.639	0.734634
AAEL002174-RA	798.796	960.267	1759.06	0.265607
AAEL009604-RC	814.593	689.727	1504.32	-0.240055
AAEL003800-RA	984.349	696.276	1680.63	-0.49951
AAEL013857-RA	883.046	1124.57	2007.61	0.348809
AAEL009231-RA	861.826	591.924	1453.75	-0.541985
AAEL003889-RA	441.601	832.823	1274.42	0.915265
AAEL004829-RA	731.759	765.438	1497.2	0.0649177
AAEL001351-RA	270.824	358.685	629.508	0.405361
AAEL004117-RA	957	720.81	1677.81	-0.408898
AAEL011975-RA	886.189	763.329	1649.52	-0.215311
AAEL017598-RA	784.886	873.01	1657.9	0.153515
AAEL010834-RA	931.3	910.31	1841.61	-0.032888
AAEL009636-RB	977.433	766.104	1743.54	-0.351458
AAEL011126-RA	113.406	82.372	195.778	-0.461277
AAEL012326-RA	868.978	740.238	1609.22	-0.231331
AAEL002691-RB	827.561	678.181	1505.74	-0.287194
AAEL001897-RA	301.946	575.161	877.106	0.929676
AAEL010978-RA	951.498	625.45	1576.95	-0.605307
AAEL017195-RA	1109.23	1050.85	2160.08	-0.0779968
AAEL000194-RA	691.363	723.808	1415.17	0.0661636
AAEL005114-RA	916.211	769.989	1686.2	-0.250841
AAEL007290-RA	847.837	711.707	1559.54	-0.252503
AAEL007477-RA	967.452	737.907	1705.36	-0.390752
AAEL009765-RA	934.365	939.507	1873.87	0.00791694
AAEL014199-RA	831.176	919.525	1750.7	0.145734
AAEL008517-RA	802.962	866.682	1669.64	0.110172
AAEL001372-RA	1033.7	712.04	1745.74	-0.537792
AAEL015263-RA	914.403	768.768	1683.17	-0.250282
AAEL002435-RD	954.878	581.822	1536.7	-0.714739
AAEL007022-RA	914.01	711.929	1625.94	-0.360477
AAEL009317-RA	718.948	647.431	1366.38	-0.151162
AAEL007787-RA	776.712	648.43	1425.14	-0.26043
AAEL002892-RA	923.913	828.938	1752.85	-0.156493
AAEL002411-RA	807.834	639.438	1447.27	-0.337256
AAEL005662-RA	721.306	641.547	1362.85	-0.169057
AAEL000986-RB	804.141	801.184	1605.32	-0.00531377
AAEL011258-RA	852.16	552.625	1404.78	-0.624823
AAEL002435-RA	952.127	579.712	1531.84	-0.715817
AAEL017245-RA	766.653	949.387	1716.04	0.308423
AAEL015099-RA	979.634	642.768	1622.4	-0.607944
AAEL001593-RB	778.284	448.383	1226.67	-0.795564
AAEL007521-RA	1080.62	660.863	1741.49	-0.70944
AAEL002416-RA	610.414	827.605	1438.02	0.439154
AAEL009210-RA	568.84	851.14	1419.98	0.581374
AAEL010204-RA	822.216	910.977	1733.19	0.147896
AAEL009386-RA	620.16	775.207	1395.37	0.321942
AAEL006041-RA	818.523	911.199	1729.72	0.154743
AAEL008507-RA	1006.59	741.681	1748.27	-0.440606
AAEL010731-RA	544.477	846.589	1391.07	0.636791
AAEL012605-RA	502.981	774.541	1277.52	0.622838
AAEL010402-RA	989.379	601.693	1591.07	-0.717496
AAEL011817-RA	876.916	839.706	1716.62	-0.0625539
AAEL005877-RB	908.116	737.685	1645.8	-0.299873
AAEL003466-RB	931.536	721.81	1653.35	-0.367994
AAEL801306-RA	458.184	488.237	946.421	0.091655
AAEL005064-RA	326.78	561.395	888.175	0.780695
AAEL013132-RA	806.184	691.725	1497.91	-0.220911
AAEL005411-RA	767.91	1065.95	1833.86	0.473132
AAEL005877-RC	913.225	734.909	1648.13	-0.313404
AAEL010311-RA	823.238	686.729	1509.97	-0.261568
AAEL006634-RA	977.276	1079.94	2057.22	0.144112
AAEL007449-RA	942.696	648.208	1590.9	-0.540337
AAEL015628-RA	1500.53	1662.43	3162.96	0.147815
AAEL001703-RA	2380.2	5.99473	2386.19	-8.63317
AAEL010280-RA	734.745	631.223	1365.97	-0.219095
AAEL012856-RA	450.954	571.386	1022.34	0.341487
AAEL005877-RA	905.208	732.911	1638.12	-0.304612
AAEL007767-RA	841.55	847.477	1689.03	0.0101253
AAEL008167-RA	708.967	611.24	1320.21	-0.21398
AAEL015182-RA	970.281	655.757	1626.04	-0.565243
AAEL003491-RB	628.019	685.508	1313.53	0.126366
AAEL014529-RA	919.197	841.371	1760.57	-0.127633
AAEL002862-RA	670.065	594.255	1264.32	-0.173218
AAEL006931-RB	926.664	732.689	1659.35	-0.338845
AAEL000436-RA	1088.48	1106.36	2194.84	0.0235037
AAEL007441-RA	808.227	1292.42	2100.65	0.677241
AAEL002435-RE	945.211	561.062	1506.27	-0.752476
AAEL008781-RA	2370.69	5.99473	2376.68	-8.6274
AAEL001593-RA	768.696	442.722	1211.42	-0.796013
AAEL007777-RA	837.149	660.752	1497.9	-0.341375
AAEL008905-RA	936.566	613.571	1550.14	-0.610149
AAEL007441-RB	809.721	1275.66	2085.38	0.655743
AAEL009539-RA	791.252	770.1	1561.35	-0.0390901
AAEL001605-RA	841.157	709.82	1550.98	-0.244921
AAEL009669-RA	693.17	841.593	1534.76	0.279913
AAEL009189-RA	1133.59	445.164	1578.76	-1.34849
AAEL001275-RA	715.883	1037.42	1753.3	0.535205
AAEL010526-RA	1019.87	636.329	1656.2	-0.680543
AAEL008167-RB	711.561	617.346	1328.91	-0.204908
AAEL005008-RA	906.309	1189.95	2096.26	0.392831
AAEL010399-RA	500.23	596.697	1096.93	0.254407
AAEL007548-RA	823.71	773.764	1597.47	-0.0902426
AAEL008723-RB	723.978	718.59	1442.57	-0.0107767
AAEL000273-RA	643.58	636.218	1279.8	-0.0165972
AAEL001946-RA	575.756	645.765	1221.52	0.165553
AAEL006684-RA	887.761	661.64	1549.4	-0.424125
AAEL003928-RA	647.902	722.254	1370.16	0.15673
AAEL001296-RA	667	519.21	1186.21	-0.361368
AAEL010555-RA	516.341	562.172	1078.51	0.122687
AAEL015373-RA	926.664	927.74	1854.4	0.0016742
AAEL000622-RA	843.908	698.386	1542.29	-0.273061
AAEL004942-RA	934.051	648.43	1582.48	-0.526551
AAEL012956-RA	243.081	838.485	1081.57	1.78635
AAEL006567-RA	791.802	611.795	1403.6	-0.372091
AAEL001390-RA	455.04	435.506	890.546	-0.0633028
AAEL009357-RA	999.046	560.285	1559.33	-0.83439
AAEL001979-RB	834.87	649.984	1484.85	-0.361147
AAEL013458-RC	752.978	496.119	1249.1	-0.601921
AAEL006727-RA	971.225	969.703	1940.93	-0.00226243
AAEL003799-RA	678.946	760.997	1439.94	0.164596
AAEL008768-RB	836.206	788.418	1624.62	-0.0848976
AAEL014361-RA	860.49	981.692	1842.18	0.190112
AAEL007092-RA	821.116	899.32	1720.44	0.131248
AAEL005336-RA	1017.36	1215.15	2232.51	0.256312
AAEL004667-RA	217.696	2849.52	3067.21	3.71033
AAEL012057-RA	1080.78	583.043	1663.82	-0.890399
AAEL004942-RB	930.436	645.876	1576.31	-0.526649
AAEL000682-RA	930.2	573.163	1503.36	-0.698597
AAEL014935-RA	713.211	732.578	1445.79	0.038653
AAEL005008-RC	893.97	1167.31	2061.28	0.384886
AAEL009212-RB	920.062	589.037	1509.1	-0.643372
AAEL012996-RA	771.918	629.89	1401.81	-0.293347
AAEL011092-RA	897.742	590.259	1488	-0.604954
AAEL010899-RA	1002.03	632.666	1634.7	-0.663413
AAEL005813-RA	1046.91	561.062	1607.97	-0.899902
AAEL010241-RA	833.612	704.047	1537.66	-0.243704
AAEL009964-RA	709.124	839.817	1548.94	0.244036
AAEL006744-RA	983.249	658.643	1641.89	-0.57806
AAEL004045-RA	716.276	706.379	1422.65	-0.020074
AAEL011776-RA	566.482	673.075	1239.56	0.248736
AAEL004668-RA	660.948	675.85	1336.8	0.0321658
AAEL009212-RE	914.482	587.483	1501.97	-0.638407
AAEL004587-RA	674.466	912.198	1586.66	0.435601
AAEL014192-RA	710.618	734.687	1445.3	0.0480566
AAEL008953-RB	537.639	675.628	1213.27	0.32959
AAEL007521-RB	1034.96	635.996	1670.96	-0.702487
AAEL011112-RB	290.314	240.899	531.213	-0.269186
AAEL002737-RA	802.647	811.064	1613.71	0.0150502
AAEL011323-RB	549.349	488.792	1038.14	-0.168502
AAEL012279-RA	887.447	859.355	1746.8	-0.0464059
AAEL011112-RC	289.214	240.344	529.558	-0.267036
AAEL009212-RF	906.073	585.485	1491.56	-0.629995
AAEL011112-RA	288.742	239.567	528.309	-0.269354
AAEL017010-RA	997.867	842.592	1840.46	-0.244013
AAEL010696-RA	820.409	676.627	1497.04	-0.277982
AAEL000906-RA	712.818	567.612	1280.43	-0.328629
AAEL006830-RA	1223.82	455.044	1678.86	-1.42731
AAEL010248-RA	1014.92	883.001	1897.92	-0.20088
AAEL009852-RA	206.615	365.012	571.627	0.820999
AAEL009883-RA	979.634	849.031	1828.66	-0.206425
AAEL009212-RA	905.051	581.933	1486.98	-0.637147
AAEL004469-RA	696.55	649.873	1346.42	-0.100069
AAEL017240-RA	1047.69	525.76	1573.45	-0.994741
AAEL009852-RB	206.929	368.232	575.161	0.831475
AAEL006895-RA	551.471	372.339	923.81	-0.566668
AAEL002737-RB	794.553	804.626	1599.18	0.0181751
AAEL011927-RA	630.376	896.767	1527.14	0.508519
AAEL007375-RA	462.035	468.255	930.29	0.0192916
AAEL008562-RA	906.78	646.542	1553.32	-0.488008
AAEL006836-RB	828.818	716.703	1545.52	-0.20968
AAEL009372-RB	804.455	670.188	1474.64	-0.263445
AAEL006727-RB	951.105	946.057	1897.16	-0.00767829
AAEL004379-RA	734.116	690.171	1424.29	-0.0890552
AAEL000370-RA	629.04	614.016	1243.06	-0.0348776
AAEL003785-RA	755.886	758.111	1514	0.00424065
AAEL013458-RB	724.057	483.242	1207.3	-0.583358
AAEL001409-RA	471.073	389.99	861.063	-0.272512
AAEL009647-RA	815.536	850.918	1666.45	0.0612715
AAEL008015-RA	912.91	624.784	1537.69	-0.547116
AAEL013692-RA	1014.53	398.982	1413.51	-1.34641
AAEL009285-RA	1075.51	892.104	1967.62	-0.269743
AAEL001271-RA	348.157	2035.87	2384.02	2.54783
AAEL001480-RA	432.171	521.874	954.045	0.272102
AAEL003064-RA	609.55	692.835	1302.38	0.184768
AAEL009913-RA	907.487	717.813	1625.3	-0.338269
AAEL010366-RA	551.236	586.928	1138.16	0.0905151
AAEL008099-RA	611.043	648.541	1259.58	0.0859229
AAEL010513-RA	650.496	677.182	1327.68	0.0580045
AAEL007761-RA	715.962	636.44	1352.4	-0.169858
AAEL002866-RA	862.848	745.455	1608.3	-0.210984
AAEL004551-RA	899.471	573.385	1472.86	-0.649574
AAEL005763-RA	232.707	378.556	611.263	0.70199
AAEL001212-RA	663.856	704.602	1368.46	0.085939
AAEL001169-RA	1022.62	828.494	1851.12	-0.303712
AAEL011216-RA	625.975	570.831	1196.81	-0.133042
AAEL000427-RA	1065.38	870.013	1935.39	-0.292255
AAEL002696-RA	209.444	322.938	532.383	0.624691
AAEL000574-RA	774.119	785.975	1560.09	0.0219289
AAEL015099-RD	908.273	581.933	1490.21	-0.642274
AAEL017575-RA	888.626	607.133	1495.76	-0.549564
AAEL005008-RB	871.414	1133	2004.42	0.378722
AAEL005215-RA	963.444	558.509	1521.95	-0.786621
AAEL014887-RA	461.799	741.903	1203.7	0.683965
AAEL012602-RA	797.696	591.813	1389.51	-0.430698
AAEL003573-RA	893.577	729.47	1623.05	-0.292744
AAEL000459-RA	731.444	622.897	1354.34	-0.231755
AAEL000301-RA	844.458	787.752	1632.21	-0.100284
AAEL004839-RA	915.347	641.547	1556.89	-0.512763
AAEL008306-RA	750.62	574.162	1324.78	-0.386626
AAEL017378-RA	741.74	793.968	1535.71	0.0981688
AAEL005143-RB	776.948	803.182	1580.13	0.0479093
AAEL005552-RB	613.715	639.771	1253.49	0.0599854
AAEL010184-RA	890.59	552.847	1443.44	-0.687882
AAEL008705-RA	595.246	456.154	1051.4	-0.383965
AAEL013137-RA	890.826	524.872	1415.7	-0.763179
AAEL012935-RA	990.401	491.013	1481.41	-1.01225
AAEL004986-RA	737.574	700.495	1438.07	-0.0744135
AAEL003924-RA	746.927	613.349	1360.28	-0.284257
AAEL003924-RB	746.769	613.016	1359.79	-0.284737
AAEL001861-RA	980.891	565.614	1546.5	-0.794276
[truncated: 8,001 more rows]

## Sheet: iKR_UP
Transcript_ID	Log(iKr-h1.1/iLuc.1, 2)	Log(iMet/iLuc, 2)
AAEL006576-RA	1.63276	4.1221
AAEL006576-RB	1.63573	4.11206
AAEL014005-RA	1.64955	4.13095
AAEL008607-RA	3.20226	3.23954
AAEL014755-RA	3.31433	3.24194
AAEL001964-RA	1.07534	3.6049
AAEL002610-RA	2.0731	3.87602
AAEL014078-RA	1.20948	2.47147
AAEL005673-RA	1.20188	2.46364
AAEL014937-RA	4.73968	4.70342
AAEL006585-RA	3.17923	6.76016
AAEL001794-RA	2.20833	2.33083
AAEL017144-RA	2.70578	4.4084
AAEL002720-RA	3.14152	3.02582
AAEL001794-RB	2.20203	2.32333
AAEL015458-RA	1.74018	3.10174
AAEL801283-RA	1.8031	3.26015
AAEL801284-RA	1.72655	2.44501
AAEL014004-RA	3.1996	6.74778
AAEL001802-RA	2.23005	2.33052
AAEL002595-RA	2.98803	2.81491
AAEL003686-RA	1.1326	2.1095
AAEL017023-RA	1.80799	2.61733
AAEL017023-RB	1.80668	2.61583
AAEL014980-RA	1.12156	2.0906
AAEL008473-RA	2.03716	3.68492
AAEL015639-RA	1.75275	3.11423
AAEL001965-RA	1.04645	1.37722
AAEL003619-RA	2.23809	7.16004
AAEL003619-RB	2.25231	7.1639
AAEL008274-RA	1.11855	2.67774
AAEL017345-RA	1.56086	2.75831
AAEL007371-RA	1.34788	2.95679
AAEL008106-RA	2.13961	3.83882
AAEL017536-RA	4.21937	3.39301
AAEL003299-RA	4.35185	3.82068
AAEL002406-RA	3.14009	4.30773
AAEL013984-RA	1.17374	1.85798
AAEL002593-RB	3.18687	3.00979
AAEL002593-RA	3.18982	3.01264
AAEL000074-RA	1.28324	1.94529
AAEL010634-RA	1.00133	0.719006
AAEL000059-RA	1.59304	2.54858
AAEL008364-RA	1.02206	1.83451
AAEL002624-RA	1.73923	3.03954
AAEL004809-RA	1.16847	3.24338
AAEL002301-RA	1.26544	1.74664
AAEL013895-RA	1.16795	3.22041
AAEL012505-RA	2.04729	2.16461
AAEL000037-RA	2.84615	2.73635
AAEL002601-RA	1.23401	2.48824
AAEL010867-RA	2.07396	2.11056
AAEL008936-RA	3.00781	2.81324
AAEL002559-RA	2.51217	3.03631
AAEL005004-RA	1.86434	4.54147
AAEL000834-RB	1.71189	1.68699
AAEL000834-RA	1.71185	1.68426
AAEL005769-RA	2.67603	2.69317
AAEL002585-RA	1.7496	3.34784
AAEL015527-RA	1.44475	2.82012
AAEL002580-RA	1.22523	2.43225
AAEL017325-RA	1.24999	1.0965
AAEL000019-RA	1.40708	4.72716
AAEL009423-RA	1.00845	2.68853
AAEL000087-RA	1.99638	2.33585
AAEL005482-RA	1.01739	2.225
AAEL005401-RB	1.08283	1.2263
AAEL005401-RA	1.08305	1.22384
AAEL017132-RA	1.21412	3.86289
AAEL015430-RA	2.47837	2.45538
AAEL007107-RA	1.4495	2.83458
AAEL001892-RB	2.8198	2.57478
AAEL017380-RA	3.79137	5.50554
AAEL001508-RA	3.07526	2.82616
AAEL012571-RA	1.84652	1.75791
AAEL003614-RA	2.08512	3.21169
AAEL014909-RA	1.85162	1.74949
AAEL003656-RA	1.7285	2.96892
AAEL008753-RA	1.53848	1.16365
AAEL012956-RA	1.78635	2.62698
AAEL004667-RA	3.71033	3.1638
AAEL001271-RA	2.54783	2.1408
AAEL008757-RA	2.1731	2.48944
AAEL006518-RA	1.56136	2.75372
AAEL001394-RA	1.2997	1.28587
AAEL008646-RA	1.73067	3.18161
AAEL003699-RA	1.88578	3.14602
AAEL015404-RA	3.13977	2.97154
AAEL005401-RC	1.07108	1.20497
AAEL010100-RB	3.22847	2.98585
AAEL001882-RA	2.89141	2.67332
AAEL005748-RA	3.3002	3.96633
AAEL006978-RA	1.58824	3.55465
AAEL011622-RA	1.57663	1.64442
AAEL011884-RA	1.89124	3.75326
AAEL014914-RA	1.70818	1.76146
AAEL012577-RA	1.71301	1.75981
AAEL002582-RA	1.38932	2.20659
AAEL002022-RA	2.13676	6.91648
AAEL011460-RA	4.09412	4.08174
AAEL005417-RA	1.03268	1.20922
AAEL010773-RA	1.65183	3.03439
AAEL006662-RA	2.06574	2.18693
AAEL015465-RA	2.06595	3.16981
AAEL004591-RC	1.57048	1.85206
AAEL002582-RB	1.37247	2.21891
AAEL007765-RB	1.13009	0.821976
AAEL004591-RB	1.75958	1.94241
AAEL007765-RC	1.11242	0.824596
AAEL007765-RA	1.15642	0.820417
AAEL012534-RA	1.55017	1.81797
AAEL009726-RA	2.96699	2.32948
AAEL006971-RA	4.16931	0.856393
AAEL007765-RD	1.11517	0.806955
AAEL005093-RA	1.95263	3.08453
AAEL004156-RA	1.05898	1.20893
AAEL001098-RA	2.92839	2.5781
AAEL007455-RA	1.11649	2.30669
AAEL011007-RA	1.04789	1.21101
AAEL012353-RA	3.172	4.24178
AAEL004591-RA	1.41288	1.78766
AAEL012853-RA	1.54638	1.57146
AAEL013032-RA	2.22235	1.87191
AAEL002655-RA	2.37337	4.75237
AAEL015631-RA	1.01444	0.912374
AAEL000636-RA	1.13487	3.02311
AAEL007557-RA	1.01868	0.905182
AAEL008596-RA	1.03534	1.22663
AAEL000277-RA	2.38876	2.15358
AAEL002130-RA	1.17537	1.43317
AAEL010139-RA	4.53205	5.08818
AAEL012506-RA	2.06575	2.16188
AAEL003029-RA	2.96383	5.35887
AAEL011616-RA	1.55483	1.64783
AAEL003631-RA	2.46323	2.12866
AAEL002969-RA	1.6777	1.99005
AAEL005431-RA	3.13393	2.1221
AAEL009915-RA	2.22409	2.25029
AAEL010485-RA	1.05893	0.960741
AAEL014349-RA	2.63547	1.7309
AAEL012909-RA	2.12047	2.00429
AAEL008080-RA	3.30331	3.66322
AAEL007626-RA	1.75621	0.990534
AAEL011408-RA	1.03935	3.06676
AAEL014387-RA	1.5811	1.59123
AAEL014390-RA	2.81082	2.967
AAEL002590-RA	1.57488	1.37846
AAEL003114-RA	1.28294	3.18666
AAEL016980-RA	1.36142	-0.105101
AAEL014138-RA	2.31351	2.46534
AAEL010056-RA	1.08188	0.934253
AAEL011455-RA	2.89113	2.63387
AAEL017469-RA	1.18302	-0.109985
AAEL006168-RA	1.24007	2.07677
AAEL003626-RA	2.48254	0.414138
AAEL008404-RA	1.79768	3.11163
AAEL006131-RA	2.02258	1.9891
AAEL010527-RA	2.07663	2.06538
AAEL002767-RA	1.04172	1.46137
AAEL002481-RA	1.04095	2.34345
AAEL011453-RA	1.48308	2.299
AAEL008532-RA	3.8342	3.74009
AAEL000851-RA	1.21677	0.211764
AAEL013262-RA	1.16872	2.5281
AAEL002959-RA	2.37927	2.86017
AAEL014660-RA	1.96599	3.78192
AAEL013245-RA	2.32291	3.23014
AAEL017265-RA	1.50277	1.99024
AAEL003294-RA	1.86907	3.02247
AAEL008050-RA	3.32743	5.16347
AAEL014139-RA	1.24659	3.11713
AAEL011446-RA	2.50797	2.3857
AAEL011610-RA	2.97691	3.2273
AAEL009474-RA	1.66263	0.951149
AAEL007109-RA	1.12316	1.58662
AAEL008097-RA	1.20896	0.73116
AAEL000374-RA	2.07283	4.82233
AAEL014382-RA	2.25272	2.24017
AAEL007969-RA	1.3305	2.15608
AAEL014451-RA	1.83807	1.80492
AAEL003857-RA	3.43228	5.54086
AAEL003841-RA	4.29306	5.57383
AAEL003319-RA	1.40644	5.1206
AAEL012302-RA	2.1138	1.98222
AAEL005641-RA	1.77525	3.66438
AAEL012194-RA	2.41074	6.06157
AAEL017139-RA	1.46747	1.4221
AAEL000543-RA	1.33412	1.6068
AAEL013525-RA	2.41738	2.09273
AAEL005793-RA	1.57782	3.07982
AAEL007969-RB	1.3344	2.16519
AAEL012842-RA	1.85811	3.19747
AAEL007992-RA	3.44768	3.15779
AAEL014353-RA	2.80215	2.67953
AAEL008606-RA	2.23834	1.43799
AAEL017309-RA	1.11428	1.55298
AAEL017039-RA	1.12334	1.55955
AAEL008292-RA	1.33418	3.39253
AAEL014754-RA	2.41174	1.48558
AAEL010980-RA	1.10826	2.42796
AAEL008876-RA	3.07936	3.0365
AAEL011144-RA	1.31577	1.98174
AAEL017003-RA	1.94259	2.36216
AAEL002524-RA	1.52142	2.06361
AAEL017555-RA	1.92929	2.36017
AAEL005194-RA	1.20638	2.41261
AAEL017003-RB	1.91567	2.32418
AAEL013304-RA	1.42085	1.30639
AAEL002702-RA	2.77696	2.56135
AAEL005792-RA	3.7214	4.38394
AAEL012184-RA	2.9118	2.66097
AAEL017484-RA	1.17638	5.72788
AAEL010099-RA	1.14189	1.34445
AAEL005337-RA	2.25668	2.05419
AAEL003723-RA	1.20043	1.77405
AAEL005800-RA	2.62247	3.20803
AAEL005338-RA	1.25872	1.82835
AAEL001565-RA	1.28081	0.886169
AAEL008222-RA	1.67537	1.71703
AAEL014617-RA	2.20371	2.00607
AAEL009459-RA	1.36376	3.73296
AAEL017046-RA	1.00664	2.08585
AAEL006259-RA	2.10603	9.30823
AAEL017868-RA	2.68631	2.63933
AAEL017590-RA	2.68631	2.63933
AAEL002492-RA	2.13904	4.61915
AAEL005253-RA	1.88445	3.71585
AAEL012036-RA	2.7258	2.24163
AAEL006723-RA	2.49065	2.95994
AAEL011407-RA	2.4076	3.40965
AAEL010270-RA	2.17904	-0.469416

## Sheet: iKR_iMET_UP
Transcript_ID	Log(iKr-h1.1/iLuc.1, 2)	Log(iMet/iLuc, 2)
AAEL006576-RA	1.63276	4.1221
AAEL006576-RB	1.63573	4.11206
AAEL014005-RA	1.64955	4.13095
AAEL008607-RA	3.20226	3.23954
AAEL014755-RA	3.31433	3.24194
AAEL001964-RA	1.07534	3.6049
AAEL002610-RA	2.0731	3.87602
AAEL014078-RA	1.20948	2.47147
AAEL005673-RA	1.20188	2.46364
AAEL014937-RA	4.73968	4.70342
AAEL006585-RA	3.17923	6.76016
AAEL001794-RA	2.20833	2.33083
AAEL017144-RA	2.70578	4.4084
AAEL002720-RA	3.14152	3.02582
AAEL001794-RB	2.20203	2.32333
AAEL015458-RA	1.74018	3.10174
AAEL801283-RA	1.8031	3.26015
AAEL801284-RA	1.72655	2.44501
AAEL014004-RA	3.1996	6.74778
AAEL001802-RA	2.23005	2.33052
AAEL002595-RA	2.98803	2.81491
AAEL003686-RA	1.1326	2.1095
AAEL017023-RA	1.80799	2.61733
AAEL017023-RB	1.80668	2.61583
AAEL014980-RA	1.12156	2.0906
AAEL008473-RA	2.03716	3.68492
AAEL015639-RA	1.75275	3.11423
AAEL001965-RA	1.04645	1.37722
AAEL003619-RA	2.23809	7.16004
AAEL003619-RB	2.25231	7.1639
AAEL008274-RA	1.11855	2.67774
AAEL017345-RA	1.56086	2.75831
AAEL007371-RA	1.34788	2.95679
AAEL008106-RA	2.13961	3.83882
AAEL017536-RA	4.21937	3.39301
AAEL003299-RA	4.35185	3.82068
AAEL002406-RA	3.14009	4.30773
AAEL013984-RA	1.17374	1.85798
AAEL002593-RB	3.18687	3.00979
AAEL002593-RA	3.18982	3.01264
AAEL000074-RA	1.28324	1.94529
AAEL000059-RA	1.59304	2.54858
AAEL008364-RA	1.02206	1.83451
AAEL002624-RA	1.73923	3.03954
AAEL004809-RA	1.16847	3.24338
AAEL002301-RA	1.26544	1.74664
AAEL013895-RA	1.16795	3.22041
AAEL012505-RA	2.04729	2.16461
AAEL000037-RA	2.84615	2.73635
AAEL002601-RA	1.23401	2.48824
AAEL010867-RA	2.07396	2.11056
AAEL008936-RA	3.00781	2.81324
AAEL002559-RA	2.51217	3.03631
AAEL005004-RA	1.86434	4.54147
AAEL000834-RB	1.71189	1.68699
AAEL000834-RA	1.71185	1.68426
AAEL005769-RA	2.67603	2.69317
AAEL002585-RA	1.7496	3.34784
AAEL015527-RA	1.44475	2.82012
AAEL002580-RA	1.22523	2.43225
AAEL017325-RA	1.24999	1.0965
AAEL000019-RA	1.40708	4.72716
AAEL009423-RA	1.00845	2.68853
AAEL000087-RA	1.99638	2.33585
AAEL005482-RA	1.01739	2.225
AAEL005401-RB	1.08283	1.2263
AAEL005401-RA	1.08305	1.22384
AAEL017132-RA	1.21412	3.86289
AAEL015430-RA	2.47837	2.45538
AAEL007107-RA	1.4495	2.83458
AAEL001892-RB	2.8198	2.57478
AAEL017380-RA	3.79137	5.50554
AAEL001508-RA	3.07526	2.82616
AAEL012571-RA	1.84652	1.75791
AAEL003614-RA	2.08512	3.21169
AAEL014909-RA	1.85162	1.74949
AAEL003656-RA	1.7285	2.96892
AAEL008753-RA	1.53848	1.16365
AAEL012956-RA	1.78635	2.62698
AAEL004667-RA	3.71033	3.1638
AAEL001271-RA	2.54783	2.1408
AAEL008757-RA	2.1731	2.48944
AAEL006518-RA	1.56136	2.75372
AAEL001394-RA	1.2997	1.28587
AAEL008646-RA	1.73067	3.18161
AAEL003699-RA	1.88578	3.14602
AAEL015404-RA	3.13977	2.97154
AAEL005401-RC	1.07108	1.20497
AAEL010100-RB	3.22847	2.98585
AAEL001882-RA	2.89141	2.67332
AAEL005748-RA	3.3002	3.96633
AAEL006978-RA	1.58824	3.55465
AAEL011622-RA	1.57663	1.64442
AAEL011884-RA	1.89124	3.75326
AAEL014914-RA	1.70818	1.76146
AAEL012577-RA	1.71301	1.75981
AAEL002582-RA	1.38932	2.20659
AAEL002022-RA	2.13676	6.91648
AAEL011460-RA	4.09412	4.08174
AAEL005417-RA	1.03268	1.20922
AAEL010773-RA	1.65183	3.03439
AAEL006662-RA	2.06574	2.18693
AAEL015465-RA	2.06595	3.16981
AAEL004591-RC	1.57048	1.85206
AAEL002582-RB	1.37247	2.21891
AAEL004591-RB	1.75958	1.94241
AAEL012534-RA	1.55017	1.81797
AAEL009726-RA	2.96699	2.32948
AAEL005093-RA	1.95263	3.08453
AAEL004156-RA	1.05898	1.20893
AAEL001098-RA	2.92839	2.5781
AAEL007455-RA	1.11649	2.30669
AAEL011007-RA	1.04789	1.21101
AAEL012353-RA	3.172	4.24178
AAEL004591-RA	1.41288	1.78766
AAEL012853-RA	1.54638	1.57146
AAEL013032-RA	2.22235	1.87191
AAEL002655-RA	2.37337	4.75237
AAEL000636-RA	1.13487	3.02311
AAEL008596-RA	1.03534	1.22663
AAEL000277-RA	2.38876	2.15358
AAEL002130-RA	1.17537	1.43317
AAEL010139-RA	4.53205	5.08818
AAEL012506-RA	2.06575	2.16188
AAEL003029-RA	2.96383	5.35887
AAEL011616-RA	1.55483	1.64783
AAEL003631-RA	2.46323	2.12866
AAEL002969-RA	1.6777	1.99005
AAEL005431-RA	3.13393	2.1221
AAEL009915-RA	2.22409	2.25029
AAEL014349-RA	2.63547	1.7309
AAEL012909-RA	2.12047	2.00429
AAEL008080-RA	3.30331	3.66322
AAEL011408-RA	1.03935	3.06676
AAEL014387-RA	1.5811	1.59123
AAEL014390-RA	2.81082	2.967
AAEL002590-RA	1.57488	1.37846
AAEL003114-RA	1.28294	3.18666
AAEL014138-RA	2.31351	2.46534
AAEL011455-RA	2.89113	2.63387
AAEL006168-RA	1.24007	2.07677
AAEL008404-RA	1.79768	3.11163
AAEL006131-RA	2.02258	1.9891
AAEL010527-RA	2.07663	2.06538
AAEL002767-RA	1.04172	1.46137
AAEL002481-RA	1.04095	2.34345
AAEL011453-RA	1.48308	2.299
AAEL008532-RA	3.8342	3.74009
AAEL013262-RA	1.16872	2.5281
AAEL002959-RA	2.37927	2.86017
AAEL014660-RA	1.96599	3.78192
AAEL013245-RA	2.32291	3.23014
AAEL017265-RA	1.50277	1.99024
AAEL003294-RA	1.86907	3.02247
AAEL008050-RA	3.32743	5.16347
AAEL014139-RA	1.24659	3.11713
AAEL011446-RA	2.50797	2.3857
AAEL011610-RA	2.97691	3.2273
AAEL007109-RA	1.12316	1.58662
AAEL000374-RA	2.07283	4.82233
AAEL014382-RA	2.25272	2.24017
AAEL007969-RA	1.3305	2.15608
AAEL014451-RA	1.83807	1.80492
AAEL003857-RA	3.43228	5.54086
AAEL003841-RA	4.29306	5.57383
AAEL003319-RA	1.40644	5.1206
AAEL012302-RA	2.1138	1.98222
AAEL005641-RA	1.77525	3.66438
AAEL012194-RA	2.41074	6.06157
AAEL017139-RA	1.46747	1.4221
AAEL000543-RA	1.33412	1.6068
AAEL013525-RA	2.41738	2.09273
AAEL005793-RA	1.57782	3.07982
AAEL007969-RB	1.3344	2.16519
AAEL012842-RA	1.85811	3.19747
AAEL007992-RA	3.44768	3.15779
AAEL014353-RA	2.80215	2.67953
AAEL008606-RA	2.23834	1.43799
AAEL017309-RA	1.11428	1.55298
AAEL017039-RA	1.12334	1.55955
AAEL008292-RA	1.33418	3.39253
AAEL014754-RA	2.41174	1.48558
AAEL010980-RA	1.10826	2.42796
AAEL008876-RA	3.07936	3.0365
AAEL011144-RA	1.31577	1.98174
AAEL017003-RA	1.94259	2.36216
AAEL002524-RA	1.52142	2.06361
AAEL017555-RA	1.92929	2.36017
AAEL005194-RA	1.20638	2.41261
AAEL017003-RB	1.91567	2.32418
AAEL013304-RA	1.42085	1.30639
AAEL002702-RA	2.77696	2.56135
AAEL005792-RA	3.7214	4.38394
AAEL012184-RA	2.9118	2.66097
AAEL017484-RA	1.17638	5.72788
AAEL010099-RA	1.14189	1.34445
AAEL005337-RA	2.25668	2.05419
AAEL003723-RA	1.20043	1.77405
AAEL005800-RA	2.62247	3.20803
AAEL005338-RA	1.25872	1.82835
AAEL008222-RA	1.67537	1.71703
AAEL014617-RA	2.20371	2.00607
AAEL009459-RA	1.36376	3.73296
AAEL017046-RA	1.00664	2.08585
AAEL006259-RA	2.10603	9.30823
AAEL017868-RA	2.68631	2.63933
AAEL017590-RA	2.68631	2.63933
AAEL002492-RA	2.13904	4.61915
AAEL005253-RA	1.88445	3.71585
AAEL012036-RA	2.7258	2.24163
AAEL006723-RA	2.49065	2.95994
AAEL011407-RA	2.4076	3.40965
