# Supplementary material for: Synergistic action of the transcription factors Krüppel homolog 1 and Hairy in juvenile hormone/Methoprene-tolerant-mediated gene-repression in the mosquito Aedes aegypti
Source: PLoS Genet. 2019 Oct 29;15(10):e1008443. doi: 10.1371/journal.pgen.1008443 (PMC6818763; doi:10.1371/journal.pgen.1008443)
Supplement: S2 Dataset — List of 10,000 most abundant transcripts, iKr-h1 upregulated transcripts and the overlapped transcripts between iKr-h1↑ and iMet↑ for the biological replicate 2 and 3 are provided. (XLSX) [file pgen.1008443.s008.xlsx]

## Sheet: 10K_Rep2
Transcript_ID	iLuc.2_fkpm	iKr-h1.2_fkpm	Sum2_fkpm	Log(iKr-h1.2/iLuc.2, 2)
AAEL004500-RB	150823	152995	303818	0.0206249
AAEL004500-RA	148541	151051	299593	0.0241723
AAEL017096-RA	136527	126284	262811	-0.112517
AAEL016995-RA	139339	117222	256561	-0.249362
AAEL017413-RA	102464	142650	245114	0.477373
AAEL003877-RA	98532.4	120448	218981	0.289743
AAEL003877-RB	85291.4	103014	188305	0.272362
AAEL004149-RA	82507.4	89007.8	171515	0.109409
AAEL009955-RA	74363.3	86606.8	160970	0.21989
AAEL005901-RB	65428.1	67851.9	133280	0.0524793
AAEL013158-RA	65350.5	67760.4	133111	0.0522441
AAEL010787-RD	65206.5	65418.9	130625	0.00469028
AAEL010787-RA	65176.2	65392.6	130569	0.00478262
AAEL010168-RB	61950.7	65992.7	127943	0.0911862
AAEL010168-RA	61885.3	65908.2	127794	0.0908607
AAEL017516-RB	63579.9	60675.2	124255	-0.0674628
AAEL004501-RA	51690.9	70308.1	121999	0.443778
AAEL010318-RA	52389.1	63459.8	115849	0.276577
AAEL010318-RB	52279.4	63335.9	115615	0.276781
AAEL000804-RB	57185	58411.8	115597	0.0306216
AAEL013069-RA	58076.4	55382.1	113459	-0.0685323
AAEL009994-RA	54010.3	55078.1	109088	0.0282448
AAEL002534-RA	52028.1	55622.9	107651	0.0963879
AAEL000804-RA	51651.6	53184.5	104836	0.0421925
AAEL017301-RA	52154.4	49970.3	102125	-0.0617185
AAEL005722-RA	49530.2	47414.6	96944.8	-0.0629775
AAEL010821-RA	48819.2	48086.7	96905.9	-0.0218118
AAEL000987-RA	49294.3	47105.2	96399.5	-0.0655333
AAEL004325-RA	49058.4	46641	95699.4	-0.0729009
AAEL005901-RA	46360.9	47882	94242.9	0.0465737
AAEL010787-RB	45950.4	46481.3	92431.7	0.0165751
AAEL008188-RA	43662.9	45596.8	89259.7	0.0625251
AAEL000032-RC	44770	43883.1	88653.1	-0.0288682
AAEL000032-RB	44374.1	43410.1	87784.2	-0.0316875
AAEL013221-RC	44624.3	43070.4	87694.8	-0.0511328
AAEL001194-RA	42988.7	43496.1	86484.8	0.0169279
AAEL017516-RA	43613.3	42675.3	86288.6	-0.0313668
AAEL008103-RB	40660.6	44959.2	85619.9	0.144985
AAEL013536-RA	41285.6	42669	83954.6	0.0475469
AAEL004855-RA	39078.6	44846.3	83924.9	0.198612
AAEL013221-RA	41347.8	39889	81236.8	-0.0518204
AAEL013221-RB	41303.4	39844.5	81147.9	-0.051878
AAEL000032-RA	40580	40102.4	80682.4	-0.017083
AAEL006511-RA	38524.3	41313.3	79837.6	0.100834
AAEL010787-RC	39881.6	39073.9	78955.5	-0.0295194
AAEL017516-RC	39054.8	38415	77469.8	-0.0238281
AAEL003872-RA	36523.4	37563.8	74087.2	0.0405222
AAEL011656-RA	37148.8	36329.5	73478.3	-0.032173
AAEL013625-RA	35590.1	36936	72526.1	0.053554
AAEL013625-RD	35554.2	36801.3	72355.5	0.0497366
AAEL013625-RC	35321.7	36600.7	71922.4	0.051316
AAEL013625-RB	35294.7	36572.4	71867.2	0.0513028
AAEL013359-RB	35514.6	34537.7	70052.3	-0.040239
AAEL013359-RC	34922.9	33892.9	68815.8	-0.0431901
AAEL007699-RD	33708.5	33828.3	67536.8	0.00511857
AAEL007699-RB	33666.7	33781.1	67447.8	0.00489379
AAEL007699-RC	33665.9	33778.5	67444.4	0.00481819
AAEL007699-RA	33663.1	33777.2	67440.3	0.00487943
AAEL002832-RA	34297	32721	67017.9	-0.0678654
AAEL013694-RA	34245	31811	66056	-0.106371
AAEL008083-RA	34233.9	31805	66038.9	-0.106175
AAEL013359-RA	33036.7	32019.2	65055.9	-0.0451322
AAEL011447-RA	32523	31664.2	64187.2	-0.0386103
AAEL012585-RB	31563.6	31901.8	63465.4	0.0153784
AAEL012585-RA	31560.8	31899.1	63459.9	0.0153786
AAEL004699-RA	33376.3	29752	63128.3	-0.165839
AAEL009151-RA	30987.4	31732	62719.4	0.0342591
AAEL009825-RA	30841.4	31796.2	62637.6	0.043983
AAEL009151-RB	30917.1	31656.3	62573.3	0.0340879
AAEL011471-RC	30064.4	31613.4	61677.7	0.0724824
AAEL011471-RA	30058.4	31614.2	61672.6	0.0728019
AAEL011471-RB	30058.4	31609.2	61667.6	0.0725731
AAEL011471-RD	30049.8	31596.6	61646.3	0.0724152
AAEL003530-RA	28392	31619	60010.9	0.155308
AAEL000068-RA	31106.9	28778.2	59885.1	-0.112261
AAEL005817-RA	30310.1	29542.7	59852.8	-0.0369943
AAEL010573-RA	31086.3	28762.5	59848.8	-0.11209
AAEL012686-RA	28994.4	30311.3	59305.7	0.064081
AAEL008103-RA	28695	30460.2	59155.2	0.0861236
AAEL005027-RA	27929.2	31045.9	58975	0.152629
AAEL011288-RA	29237.2	29171.6	58408.8	-0.00323786
AAEL013097-RA	28662.8	29363.9	58026.7	0.0348602
AAEL013583-RA	28657	29360.2	58017.2	0.0349734
AAEL015006-RA	28657.1	29359.5	58016.6	0.0349366
AAEL010169-RA	26679.5	30588.1	57267.6	0.197241
AAEL000795-RA	27991.7	28889.7	56881.4	0.0455535
AAEL003427-RA	28139.1	28128.2	56267.3	-0.000555435
AAEL012944-RB	25777.2	30333.1	56110.3	0.234795
AAEL009859-RA	27968	27064	55032	-0.0474047
AAEL003582-RA	26838.4	28174.2	55012.6	0.070079
AAEL008481-RA	27950.3	26867.3	54817.6	-0.0570113
AAEL008481-RB	27949.5	26866.8	54816.3	-0.0570005
AAEL012733-RA	27604.4	27053	54657.4	-0.0291112
AAEL001759-RA	26364.4	27932	54296.4	0.0833297
AAEL008329-RA	27742	26427.2	54169.2	-0.0700513
AAEL006785-RB	26119.8	26984.5	53104.3	0.0469844
AAEL008192-RA	25607.7	27240.3	52848	0.0891632
AAEL003835-RB	27614.2	25176.3	52790.5	-0.133343
AAEL003835-RA	27613.5	25169.2	52782.6	-0.133714
AAEL003835-RC	27584.2	25145.3	52729.5	-0.133551
AAEL006785-RA	25941.3	26775.4	52716.8	0.0456585
AAEL009747-RA	25362.2	27107	52469.2	0.0959824
AAEL008192-RB	24755.1	26412	51167.1	0.0934713
AAEL005562-RA	26956.8	23660.6	50617.3	-0.188163
AAEL010299-RA	25058.5	25249.8	50308.3	0.0109696
AAEL010299-RB	25076.4	25228.9	50305.3	0.00874224
AAEL003203-RB	26163	22891.6	49054.6	-0.19271
AAEL014838-RA	23621.9	25358.6	48980.5	0.102353
AAEL006698-RA	25182.9	23793.1	48976	-0.0819034
AAEL011587-RA	23618.5	25351.4	48969.8	0.102149
AAEL009403-RA	21554.7	27276.2	48830.8	0.33964
AAEL000823-RB	24717.7	23976.2	48693.9	-0.0439414
AAEL000823-RA	24654.1	23906.7	48560.8	-0.0444134
AAEL007771-RB	20962.8	25336.2	46299	0.27337
AAEL007771-RA	20959.2	25332.4	46291.6	0.273404
AAEL002372-RB	21896.2	23502.9	45399.1	0.102155
AAEL004175-RA	22289.4	23066.9	45356.2	0.0494663
AAEL000068-RB	23413.2	21520.6	44933.8	-0.121603
AAEL010573-RB	23229.4	21349	44578.4	-0.121784
AAEL010977-RA	22185.8	22342.9	44528.7	0.0101775
AAEL012736-RE	22309.7	22084	44393.8	-0.0146684
AAEL012736-RC	22257.1	22022.9	44280	-0.0152617
AAEL012736-RD	22135.5	21906.5	44042	-0.0149997
AAEL012736-RB	22127.4	21898.8	44026.3	-0.0149814
AAEL012736-RA	22127.5	21898.1	44025.6	-0.0150379
AAEL000010-RA	21398.5	21830.2	43228.8	0.0288145
AAEL000010-RB	21376.4	21806.7	43183.1	0.0287559
AAEL002639-RA	21301.4	21733.2	43034.7	0.0289513
AAEL009496-RA	21696.3	21105.8	42802	-0.0398077
AAEL005451-RA	20331.1	22429.2	42760.3	0.141687
AAEL001488-RA	21279.7	21259.1	42538.8	-0.00139317
AAEL003203-RA	22635.1	19843.3	42478.4	-0.18991
AAEL801290-RA	18147.6	24269.1	42416.7	0.419344
AAEL012944-RA	19756.2	22600.5	42356.7	0.194045
AAEL014903-RA	21206.7	21084.5	42291.2	-0.00833724
AAEL014292-RA	21200.2	21076.6	42276.8	-0.00843827
AAEL008353-RB	20967.4	20981.2	41948.5	0.000947914
AAEL008353-RA	20966.5	20980.6	41947.1	0.00096933
AAEL005629-RA	20544	19836.8	40380.9	-0.0505354
AAEL007715-RB	19222	20870.9	40092.9	0.118733
AAEL007715-RA	19210.7	20851.9	40062.5	0.118269
AAEL003396-RA	18959.6	20878.8	39838.4	0.139113
AAEL002372-RC	18478.6	20214.5	38693.1	0.129538
AAEL005266-RA	19786.1	18527.9	38314	-0.0947861
AAEL005266-RB	19722	18457.4	38179.4	-0.0956022
AAEL017075-RC	19912.7	18081	37993.7	-0.139215
AAEL005220-RA	18585.3	18507.1	37092.4	-0.00608118
AAEL005085-RA	18494.3	18420.2	36914.6	-0.00579124
AAEL005220-RB	18490.3	18413.7	36904	-0.0059921
AAEL006860-RA	17939.4	18348.3	36287.7	0.0325151
AAEL004851-RA	16661	19440.4	36101.4	0.222579
AAEL013533-RA	18552.2	17462.5	36014.6	-0.0873288
AAEL009341-RA	17718	18125.1	35843.1	0.0327768
AAEL003942-RA	17086.8	18641.6	35728.4	0.125651
AAEL017119-RA	14492.5	20888.1	35380.6	0.527368
AAEL013272-RA	16898	18288	35186	0.11405
AAEL014562-RA	16272.2	18753.7	35025.9	0.204763
AAEL010159-RA	17617.2	17386.3	35003.5	-0.0190306
AAEL006307-RA	17029.4	17786.7	34816.1	0.0627681
AAEL017198-RA	17148.6	17476.8	34625.4	0.0273538
AAEL005097-RA	17415.9	17180	34596	-0.0196739
AAEL006141-RA	16864.9	17185.2	34050.1	0.027137
AAEL014127-RA	15603.7	18265.8	33869.5	0.227256
AAEL010756-RA	15953.2	17099.9	33053.1	0.100138
AAEL010756-RB	15926.9	17073.3	33000.3	0.100277
AAEL014583-RB	14700.8	17663.3	32364.1	0.264859
AAEL009506-RA	15721.4	16523	32244.3	0.0717455
AAEL004699-RB	16989	15046	32035	-0.175223
AAEL004151-RE	15595.8	16359.8	31955.6	0.0689993
AAEL004151-RC	15526.5	16286.8	31813.2	0.0689707
AAEL012198-RA	14617	17106.1	31723.1	0.226861
AAEL004151-RA	15464.2	16220.9	31685.1	0.0689233
AAEL004151-RB	15456.3	16215.7	31672	0.0691938
AAEL007824-RA	13698.7	17219.7	30918.4	0.330024
AAEL017075-RA	16231.3	14444.4	30675.7	-0.168274
AAEL006256-RA	14178.8	15866.6	30045.4	0.162252
AAEL014583-RC	13342.4	16380.2	29722.5	0.295939
AAEL017075-RB	15482.7	13716.3	29198.9	-0.174768
AAEL014583-RA	13352.1	15844.5	29196.6	0.246921
AAEL012175-RA	13955.2	14874.7	28829.9	0.0920598
AAEL011708-RA	15595.7	13088.6	28684.3	-0.25284
AAEL002047-RA	13901.2	13948.3	27849.6	0.00488117
AAEL000641-RA	12686.9	15048.8	27735.7	0.246305
AAEL002372-RA	13278.8	14280.2	27559	0.104897
AAEL000641-RB	12571	14900.9	27471.9	0.245294
AAEL009653-RB	13206.2	14236.3	27442.5	0.108363
AAEL009653-RA	13179.9	14218.3	27398.2	0.109415
AAEL005129-RA	13153.8	14192.1	27346	0.109609
AAEL004297-RA	12479.1	14149.5	26628.6	0.18123
AAEL014843-RA	14257.2	11947.1	26204.2	-0.255031
AAEL011704-RA	14236	11930.4	26166.4	-0.254909
AAEL004503-RA	10488.5	14856.8	25345.3	0.502308
AAEL000449-RA	11942.3	13257.6	25199.9	0.150747
AAEL014845-RA	13205.6	11257.7	24463.3	-0.230236
AAEL013587-RA	11488.3	12711.7	24200	0.145993
AAEL000951-RA	11610	12308.4	23918.5	0.0842792
AAEL004151-RD	11505.1	12365.5	23870.6	0.104043
AAEL004503-RB	9819.3	13999.1	23818.4	0.511645
AAEL008946-RA	10933.3	12028.8	22962.1	0.137767
AAEL014932-RB	11427.9	11185.6	22613.5	-0.0309104
AAEL012271-RA	11422.3	11180.6	22602.9	-0.0308497
AAEL003750-RB	11381.9	10589.6	21971.5	-0.104093
AAEL000269-RA	11169.1	10696.7	21865.8	-0.0623389
AAEL003046-RA	8686.23	12682.5	21368.8	0.546041
AAEL011587-RB	10301.8	10677.9	20979.7	0.0517281
AAEL011255-RA	10997.6	9777.93	20775.6	-0.169594
AAEL000951-RB	9899.13	10670.6	20569.7	0.108261
AAEL002827-RA	10061.5	10288.1	20349.7	0.0321258
AAEL005515-RE	10693.4	9572.35	20265.7	-0.159776
AAEL005515-RC	11331.6	8709.35	20041	-0.379719
AAEL005515-RA	11114.8	8565.57	19680.4	-0.375859
AAEL004178-RA	9081.67	10448	19529.7	0.202202
AAEL003345-RA	8627.86	10877.6	19505.4	0.334284
AAEL010952-RA	9782.78	9524.35	19307.1	-0.0386241
AAEL006834-RA	7891.17	11304.3	19195.5	0.518566
AAEL009830-RA	9055.95	10104.2	19160.2	0.158023
AAEL005332-RA	9556.07	9598.07	19154.1	0.00632732
AAEL004865-RA	9305.7	9827.05	19132.7	0.0786437
AAEL003393-RA	9126.79	9742.07	18868.9	0.094121
AAEL014932-RA	9491.78	9335.24	18827	-0.0239912
AAEL003750-RA	9702.55	8859.92	18562.5	-0.131071
AAEL004178-RB	8650.66	9874.82	18525.5	0.190945
AAEL801293-RA	8226.27	10114.4	18340.6	0.298098
AAEL011758-RA	9037.97	9282.79	18320.8	0.0385596
AAEL005515-RG	10391	7696.12	18087.1	-0.433126
AAEL007778-RA	6656.35	11306.1	17962.5	0.764303
AAEL005515-RF	10284.6	7623.51	17908.1	-0.431963
AAEL005515-RD	10174.1	7552.34	17726.5	-0.429907
AAEL002083-RA	8991.98	8620.26	17612.2	-0.0609081
AAEL014742-RA	6819.08	10679.8	17498.9	0.647235
AAEL004054-RA	8339.62	9082.88	17422.5	0.123168
AAEL003060-RA	17206	33.2992	17239.3	-9.01321
AAEL014188-RA	17184.7	33.2992	17218	-9.01142
AAEL000529-RA	7078.92	10107.5	17186.4	0.513821
AAEL013021-RA	8307.91	8843.88	17151.8	0.0901945
AAEL010059-RA	8498.18	8425.25	16923.4	-0.0124336
AAEL002368-RA	8362.42	8423.13	16785.6	0.0104369
AAEL009487-RA	8073.08	8593.53	16666.6	0.0901318
AAEL009313-RA	8370.15	7954.72	16324.9	-0.0734425
AAEL017153-RA	7017.63	9303.28	16320.9	0.406756
AAEL002833-RA	7090.75	8963.16	16053.9	0.338069
AAEL004969-RA	6797.15	9232.78	16029.9	0.441835
AAEL017419-RA	9122.85	6826.33	15949.2	-0.418373
AAEL005790-RA	9437.27	6460.82	15898.1	-0.546652
AAEL008607-RA	4459.47	38349.9	42809.4	3.10428
AAEL001421-RA	7256.01	8344.4	15600.4	0.201631
AAEL012359-RA	7481.93	7998.26	15480.2	0.0962761
AAEL004059-RB	6768.04	8603.11	15371.2	0.346119
AAEL008738-RA	8082.62	7268.13	15350.8	-0.153239
AAEL007718-RA	8151.64	7178.93	15330.6	-0.183323
AAEL014764-RA	7354.85	7924.2	15279.1	0.10757
AAEL001863-RA	9697.9	5564.42	15262.3	-0.801442
AAEL014189-RA	6225.1	8892.78	15117.9	0.514538
AAEL017455-RA	4992.87	9660.1	14653	0.952169
AAEL004059-RA	6419.38	8199.84	14619.2	0.353161
AAEL006576-RA	3560.29	11056	14616.3	1.63476
AAEL011197-RA	8129.72	6359.59	14489.3	-0.354272
AAEL007078-RA	7711.72	6771.54	14483.3	-0.187568
AAEL006102-RA	5358.1	9116.18	14474.3	0.766709
AAEL012062-RC	7027.02	7269.69	14296.7	0.0489818
AAEL001794-RA	2533.16	11670	14203.1	2.20379
AAEL012062-RA	6971.09	7193.96	14165	0.0454023
AAEL011197-RB	7818.92	6286.97	14105.9	-0.314603
AAEL004434-RA	6690.03	7388.74	14078.8	0.143316
AAEL006576-RB	3391.87	10556.5	13948.4	1.63798
AAEL001794-RB	2480.46	11387.9	13868.3	2.19882
AAEL005165-RA	6739.73	6929.13	13668.9	0.0399835
AAEL006096-RA	5054.87	8609.57	13664.4	0.768266
AAEL012026-RC	7054.39	6483.32	13537.7	-0.121789
AAEL801291-RA	6056.52	7478.28	13534.8	0.304217
AAEL012026-RA	7001.93	6449.02	13450.9	-0.118674
AAEL011742-RA	6710.3	6721.76	13432.1	0.00246076
AAEL005165-RB	6554.11	6734.57	13288.7	0.0391838
AAEL002851-RA	7999.01	5289.45	13288.5	-0.596704
AAEL005165-RC	6535.58	6719.98	13255.6	0.0401413
AAEL001484-RB	6641.52	6475.74	13117.3	-0.0364667
AAEL011195-RA	6533.61	6425.07	12958.7	-0.0241667
AAEL011711-RA	6736.41	6165.03	12901.4	-0.127873
AAEL001547-RA	6364.56	6475.74	12840.3	0.0249853
AAEL013484-RA	6263.98	6497.91	12761.9	0.0528944
AAEL014768-RA	6012.98	6736.35	12749.3	0.163886
AAEL003039-RA	6596.16	6104.33	12700.5	-0.111793
AAEL013680-RA	6320.23	6333.86	12654.1	0.00310861
AAEL003324-RA	6216.1	6390.66	12606.8	0.0399543
AAEL017481-RA	6967.54	5521.98	12489.5	-0.335462
AAEL000567-RA	5908.54	6578.2	12486.7	0.154892
AAEL007385-RB	5745.33	6587.78	12333.1	0.197402
AAEL009861-RB	5391.15	6930.57	12321.7	0.362382
AAEL009861-RD	5390.52	6930.13	12320.6	0.362458
AAEL012026-RB	6374.89	5848.29	12223.2	-0.124385
AAEL009899-RA	5664.56	6480.53	12145.1	0.19415
AAEL008248-RA	5706.92	6353.8	12060.7	0.154907
AAEL001802-RA	2141.27	9918.59	12059.9	2.21167
AAEL002334-RA	6409.84	5613.98	12023.8	-0.191265
AAEL012740-RA	5713.86	6156.79	11870.6	0.107712
AAEL007019-RA	5665.9	6145.09	11811	0.11713
AAEL004278-RA	5202.94	6395.78	11598.7	0.297795
AAEL001005-RA	4615.58	6902.73	11518.3	0.580657
AAEL006446-RA	5796.13	5654.62	11450.8	-0.0356593
AAEL006890-RA	6187.23	5251.58	11438.8	-0.236542
AAEL012062-RB	5563.67	5810.65	11374.3	0.0626643
AAEL014005-RA	2710.8	8540.52	11251.3	1.65561
AAEL001484-RA	5694.85	5546.26	11241.1	-0.0381411
AAEL005515-RB	6470.74	4767.91	11238.6	-0.440573
AAEL000175-RA	5800.16	5407.28	11207.4	-0.10119
AAEL006820-RA	6616.91	4561.21	11178.1	-0.536741
AAEL015512-RA	5844.09	5315.51	11159.6	-0.136772
AAEL005567-RA	5025.53	6093.31	11118.8	0.27795
AAEL017258-RA	4533.85	6568.96	11102.8	0.534927
AAEL005593-RA	4953.04	6132.4	11085.4	0.308138
AAEL009629-RA	4664.8	6387.21	11052	0.45337
AAEL009073-RA	6219.02	4809	11028	-0.37095
AAEL002600-RA	4206.96	6677.99	10885	0.666634
AAEL008920-RA	5346.98	5509.85	10856.8	0.0432889
AAEL004830-RA	5662.98	5190.44	10853.4	-0.125704
AAEL012897-RA	5360.07	5469.86	10829.9	0.0292533
AAEL009607-RE	5831.71	4919.7	10751.4	-0.245347
AAEL009080-RB	5718.04	5008.46	10726.5	-0.191152
AAEL010335-RA	5414.18	5297.24	10711.4	-0.031502
AAEL007385-RA	5028.29	5677.12	10705.4	0.175092
AAEL010765-RA	3939.55	6735.9	10675.5	0.773839
AAEL011414-RB	6624.71	4032.77	10657.5	-0.716089
AAEL009607-RD	5746.83	4822.59	10569.4	-0.252958
AAEL009607-RC	5746.36	4822.59	10568.9	-0.252839
AAEL017116-RA	6064.65	4497.39	10562	-0.431335
AAEL009607-RA	5730.27	4823.93	10554.2	-0.248394
AAEL003734-RA	5146.46	5242.12	10388.6	0.02657
AAEL002023-RA	3978.99	6321.61	10300.6	0.667888
AAEL005766-RB	5674.34	4620.01	10294.3	-0.296556
AAEL011414-RC	6277.95	3861.03	10139	-0.701305
AAEL002510-RA	5435.8	4639.72	10075.5	-0.228453
AAEL006642-RA	4623.7	5447.81	10071.5	0.236629
AAEL011414-RD	6224.94	3830.41	10055.3	-0.700561
AAEL011414-RA	6222.97	3830.19	10053.2	-0.700188
AAEL005567-RB	4569.11	5451.49	10020.6	0.254736
AAEL009018-RA	4697.77	5310.27	10008	0.176809
AAEL009637-RA	4580	5396.92	9976.92	0.236788
AAEL002046-RA	4659.28	5228.53	9887.81	0.166299
AAEL012980-RA	5272.59	4594.51	9867.1	-0.198601
AAEL014755-RA	2791.73	28069	30860.7	3.32975
AAEL009861-RC	4333.41	5500.49	9833.9	0.344057
AAEL002228-RA	4391.94	5358.38	9750.33	0.286938
AAEL017116-RB	5604.61	4134.33	9738.94	-0.438958
AAEL014668-RA	3745.26	5984.16	9729.43	0.676082
AAEL005740-RA	4745.18	4977.06	9722.24	0.0688305
AAEL011773-RA	3918.1	5803.19	9721.29	0.566693
AAEL001206-RA	4664.25	4842.3	9506.55	0.0540492
AAEL012684-RA	4212.25	5269.85	9482.1	0.32317
AAEL017315-RA	4977.25	4497.84	9475.09	-0.146117
AAEL017098-RA	6673.94	2739.89	9413.83	-1.28442
AAEL005930-RA	5328.04	4045.91	9373.95	-0.397143
AAEL009651-RA	4896.24	4466.99	9363.23	-0.132371
AAEL008672-RA	4040.29	5278.31	9318.6	0.385619
AAEL801284-RA	2147.66	7059.43	9207.08	1.71679
AAEL000758-RB	4850.65	4348.16	9198.81	-0.157772
AAEL004822-RA	4614.63	4524.57	9139.2	-0.0284346
AAEL002381-RA	5823.82	3304.75	9128.57	-0.817425
AAEL009607-RB	5028.68	4022.96	9051.65	-0.321922
AAEL801292-RA	3732.8	5125.18	8857.98	0.457344
AAEL012681-RA	4199.47	4572.01	8771.48	0.122622
AAEL007705-RA	4408.19	4349.72	8757.91	-0.0192652
AAEL007818-RB	8727.72	17.7076	8745.43	-8.94509
AAEL007818-RA	8719.13	17.7076	8736.83	-8.94367
AAEL014506-RA	4537.64	4189.91	8727.55	-0.115024
AAEL001673-RA	4795.82	3925.18	8721.01	-0.289018
AAEL009080-RA	4707.08	3919.06	8626.14	-0.264325
AAEL006885-RA	4182.12	4443.27	8625.39	0.0873884
AAEL014078-RA	2559.5	5912.11	8471.61	1.20781
AAEL006824-RA	3874.71	4571.57	8446.28	0.2386
AAEL001432-RA	3617.71	4825.15	8442.86	0.415497
AAEL008341-RA	4326.47	4041.56	8368.03	-0.0982775
AAEL013614-RB	4206.25	4156.27	8362.53	-0.0172458
AAEL009387-RA	3558.47	4803.99	8362.46	0.432976
AAEL002144-RA	4059.22	4295.82	8355.03	0.0817311
AAEL001715-RA	4243.49	4065.4	8308.88	-0.0618544
AAEL000293-RA	4200.5	4096.58	8297.08	-0.03614
AAEL005673-RA	2515.8	5773.12	8288.92	1.19833
AAEL002510-RB	4443.77	3841.1	8284.87	-0.210265
AAEL008447-RA	3844.1	4408.08	8252.18	0.197502
AAEL004631-RA	4545.29	3673.82	8219.12	-0.30709
AAEL005733-RB	4135.02	4076.42	8211.45	-0.0205923
AAEL003625-RA	3494.73	4707.1	8201.84	0.429656
AAEL005733-RA	4117.27	4068.29	8185.57	-0.0172667
AAEL009691-RA	3677.82	4479.13	8156.95	0.284368
AAEL002865-RA	3825.88	4295.26	8121.14	0.166953
AAEL012661-RA	4156.8	3937.88	8094.67	-0.0780528
AAEL006851-RA	4155.61	3937.66	8093.27	-0.0777237
AAEL017349-RA	3409.46	4676.48	8085.94	0.455877
AAEL010742-RA	3975.29	4088.56	8063.85	0.0405342
AAEL009861-RA	3551.06	4500.74	8051.79	0.341913
AAEL007042-RB	4293.81	3736.97	8030.78	-0.200391
AAEL005766-RA	4381.29	3645.2	8026.5	-0.265358
AAEL001668-RA	4022.54	3964.16	7986.7	-0.0210898
AAEL003160-RA	3607.38	4347.49	7954.87	0.269233
AAEL007042-RC	4237.49	3694.2	7931.7	-0.197947
AAEL005435-RB	3826.59	4100.14	7926.74	0.0996138
AAEL012855-RA	3404.33	4457.64	7861.97	0.388906
AAEL013614-RA	3999.98	3855.69	7855.67	-0.0530028
AAEL005435-RA	3777.29	4040.23	7817.52	0.0970843
AAEL000551-RA	2690.45	5118.5	7808.94	0.927874
AAEL009101-RA	3714.34	4084.11	7798.45	0.136913
AAEL004493-RA	4133.6	3652.44	7786.05	-0.178539
AAEL002610-RA	1475.42	6222.6	7698.02	2.07639
AAEL007880-RA	3084.23	4529.8	7614.03	0.554538
AAEL007042-RA	4077.83	3486.84	7564.67	-0.225884
AAEL007381-RA	3064.43	4498.62	7563.05	0.553864
AAEL017023-RA	1679.73	5864.67	7544.39	1.80382
AAEL009387-RB	3269.6	4272.54	7542.14	0.385979
AAEL003882-RA	4518.63	3013.85	7532.48	-0.584275
AAEL011870-RA	5138.02	2375.27	7513.28	-1.11312
AAEL010097-RA	5279.85	2220.91	7500.76	-1.24934
AAEL013614-RC	3871.71	3621.26	7492.97	-0.0964811
AAEL015458-RA	1720.51	5756.86	7477.37	1.74245
AAEL000758-RA	3990.35	3465.57	7455.92	-0.203426
AAEL013136-RA	4389.58	3061.3	7450.88	-0.519939
AAEL014855-RA	2988.31	4461.09	7449.4	0.578067
AAEL014185-RA	4336.88	3109.52	7446.4	-0.479967
AAEL017023-RB	1657.32	5786.37	7443.7	1.80381
AAEL001965-RA	2422.96	5005.9	7428.86	1.04686
AAEL008345-RA	3413.88	4003.48	7417.35	0.229841
AAEL005961-RA	4093.45	3302.41	7395.86	-0.309799
AAEL008257-RA	3628.28	3727.73	7356.01	0.0390095
AAEL009646-RA	3801.67	3545.42	7347.08	-0.100677
AAEL007881-RA	3477.85	3818.71	7296.57	0.13489
AAEL004978-RA	5101.97	2189.39	7291.36	-1.22052
AAEL007702-RA	3697.86	3566.02	7263.88	-0.0523746
AAEL003686-RA	2257.62	4943.54	7201.16	1.13074
AAEL010359-RA	3534.73	3665.03	7199.75	0.0522246
AAEL008073-RA	3407.17	3781.52	7188.69	0.15039
AAEL008160-RA	3287.98	3886.32	7174.3	0.2412
AAEL002551-RA	3811.37	3356.31	7167.68	-0.183432
AAEL005744-RA	3951.46	3193.94	7145.4	-0.307051
AAEL003349-RA	3582.69	3552.99	7135.68	-0.0120089
AAEL007168-RA	3486.69	3642.53	7129.22	0.0630836
AAEL000902-RA	3383.43	3722.05	7105.48	0.137609
AAEL002160-RA	3511.06	3591.63	7102.7	0.0327328
AAEL000185-RA	3537.88	3501.76	7039.64	-0.014806
AAEL008848-RA	3517.61	3512.12	7029.73	-0.00225444
AAEL004390-RA	5183.14	1835.58	7018.71	-1.49759
AAEL013297-RA	3016.86	3993.23	7010.09	0.404507
AAEL017363-RA	3474.86	3480.15	6955.01	0.00219839
AAEL001887-RB	2637.52	4299.72	6937.23	0.705061
AAEL003841-RA	4.10189	230.351	234.453	5.8114
AAEL006674-RA	2500.81	4419.88	6920.7	0.82161
AAEL007898-RA	3054.49	3841.66	6896.15	0.330797
AAEL006582-RC	3499.39	3395.4	6894.79	-0.0435198
AAEL001440-RA	3936.71	2949.04	6885.75	-0.416747
AAEL010576-RD	4691.22	2194.18	6885.41	-1.09628
AAEL010576-RH	4681.13	2190.28	6871.41	-1.09574
AAEL010576-RJ	4678.13	2190.62	6868.75	-1.09459
AAEL010576-RK	4681.36	2187.17	6868.53	-1.09787
AAEL010576-RC	4677.34	2187.17	6864.51	-1.09663
AAEL010576-RP	4676.47	2187.05	6863.53	-1.09643
AAEL010576-RE	4675.05	2185.94	6860.99	-1.09673
AAEL010576-RM	4674.26	2186.61	6860.87	-1.09604
AAEL010576-RT	4674.58	2185.05	6859.63	-1.09717
AAEL010576-RI	4671.35	2186.16	6857.51	-1.09544
AAEL010576-RO	4672.92	2183.49	6856.41	-1.09769
AAEL010576-RQ	4671.27	2183.38	6854.65	-1.09725
AAEL010576-RF	4668.59	2182.93	6851.52	-1.09672
AAEL010576-RB	4668.59	2181.82	6850.41	-1.09745
AAEL010576-RG	4666.46	2182.6	6849.06	-1.09628
AAEL010576-RN	4666.93	2180.6	6847.52	-1.09775
AAEL000109-RA	4467.59	2379.83	6847.43	-0.908637
AAEL010576-RR	4665.82	2181.49	6847.31	-1.09682
AAEL010576-RS	4665.9	2181.37	6847.28	-1.09692
AAEL003857-RA	4.18078	240.588	244.769	5.84665
AAEL010576-RA	4664.4	2180.15	6844.55	-1.09727
AAEL010576-RL	4663.85	2180.26	6844.11	-1.09702
AAEL007097-RA	5018.35	1820.32	6838.67	-1.46302
AAEL005832-RA	3556.42	3271.78	6828.2	-0.120348
AAEL000950-RA	3320.56	3501.54	6822.1	0.0765614
AAEL007383-RA	3070.27	3740.65	6810.91	0.284923
AAEL001887-RA	2586.16	4184	6770.17	0.69407
AAEL001113-RA	3420.74	3303.86	6724.6	-0.0501576
AAEL007945-RA	3512.01	3143.38	6655.39	-0.159982
AAEL001216-RA	3641.46	2991.91	6633.37	-0.283446
AAEL006582-RA	3357.48	3268.78	6626.26	-0.038627
AAEL002683-RA	3195.85	3419.57	6615.42	0.0976162
AAEL013144-RA	3430.92	3184.25	6615.17	-0.107642
AAEL009617-RA	3367.34	3245.06	6612.39	-0.0533656
AAEL014715-RA	3363.32	3243.5	6606.81	-0.0523343
AAEL010818-RA	3167.84	3436.72	6604.57	0.117531
AAEL009287-RA	3361.66	3241.49	6603.15	-0.0525155
AAEL007010-RA	3484.08	3118.88	6602.96	-0.159754
AAEL004378-RA	3283.09	3310.21	6593.3	0.0118659
AAEL007024-RA	3461.13	3114.42	6575.55	-0.152279
AAEL007883-RB	2655.98	3914.27	6570.24	0.559501
AAEL000028-RA	2455.69	4114.4	6570.09	0.744551
AAEL013229-RA	3035.48	3521.81	6557.29	0.214391
AAEL007883-RA	2639.17	3889.43	6528.61	0.559474
AAEL007883-RC	2638.7	3888.54	6527.24	0.559402
AAEL004386-RA	4671.27	1853.06	6524.33	-1.3339
AAEL007383-RB	2943.34	3577.82	6521.17	0.281626
AAEL002595-RA	1733.76	14782.9	16516.7	3.09196
AAEL005651-RA	3188.43	3321.01	6509.44	0.0587741
AAEL001209-RA	2972.53	3474.7	6447.23	0.225195
AAEL002709-RA	3267.87	3175.12	6442.98	-0.0415402
AAEL007383-RC	2872.27	3546.53	6418.8	0.304216
AAEL017286-RA	3334.37	3069.54	6403.9	-0.11939
AAEL007506-RA	3114.28	3281.36	6395.64	0.0753945
AAEL006582-RB	3224.09	3138.48	6362.56	-0.0388269
AAEL008107-RA	3160.04	3189.48	6349.52	0.0133818
AAEL002879-RA	3059.85	3281.92	6341.77	0.101076
AAEL005951-RB	3215.25	3122.77	6338.03	-0.0421046
AAEL801283-RA	1406.79	4912.8	6319.59	1.80414
AAEL014222-RA	4656.83	1662.17	6319.01	-1.48628
AAEL003676-RA	3148.52	3133.69	6282.21	-0.00681194
AAEL003606-RA	3067.9	3197.17	6265.07	0.0595425
AAEL012964-RA	3479.12	2779.76	6258.87	-0.323761
AAEL014980-RA	1965.91	4284.46	6250.37	1.12391
AAEL007657-RA	4595.93	1643.69	6239.62	-1.48342
AAEL001218-RA	2956.91	3233.47	6190.39	0.128993
AAEL003829-RA	3081.39	3099.27	6180.66	0.00834946
AAEL001898-RA	3095.75	3081.9	6177.65	-0.00646667
AAEL012827-RA	2507.83	3638.08	6145.91	0.536733
AAEL002720-RA	1840.33	14299.2	16139.5	2.95789
AAEL000388-RA	3114.05	3014.75	6128.79	-0.0467543
AAEL017357-RA	3325.22	2803.03	6128.25	-0.246458
AAEL007383-RD	2742.67	3332.7	6075.37	0.281113
AAEL003676-RB	3027.91	3023.88	6051.78	-0.00192104
AAEL006169-RA	2700.39	3349.96	6050.35	0.31098
AAEL003483-RA	2082.89	3959.71	6042.6	0.926804
AAEL010698-RA	3062.46	2968.64	6031.1	-0.0448882
AAEL017066-RA	2861.07	3112.3	5973.37	0.121428
AAEL013936-RD	2369.16	3588.4	5957.56	0.598968
AAEL000486-RA	2962.04	2965.52	5927.56	0.0016943
AAEL014689-RA	2970.8	2933	5903.8	-0.0184719
AAEL006946-RA	2952.57	2949.04	5901.61	-0.00172879
AAEL007135-RA	2597.05	3304.53	5901.58	0.34757
AAEL006928-RA	2823.13	3016.19	5839.32	0.0954345
AAEL009291-RA	2403.47	3405.09	5808.56	0.502573
AAEL000486-RB	2899.09	2909.28	5808.37	0.00506096
AAEL011184-RA	2959.99	2822.08	5782.07	-0.068834
AAEL007132-RA	2786.53	2994.59	5781.11	0.10389
AAEL017144-RA	765.871	4999.78	5765.65	2.70669
AAEL001896-RA	2880.63	2857.83	5738.46	-0.0114672
AAEL007444-RB	2500.97	3236.81	5737.79	0.372086
AAEL007444-RA	2500.58	3236.48	5737.06	0.372165
AAEL000311-RA	2491.9	3240.71	5732.61	0.379065
AAEL005213-RA	2505.94	3219.66	5725.6	0.361557
AAEL008342-RA	2883.63	2762.38	5646.02	-0.0619723
AAEL006085-RA	2626.95	3009.73	5636.68	0.196249
AAEL000961-RA	3980.33	1620.3	5600.64	-1.29663
AAEL001134-RA	2621.9	2966.63	5588.53	0.178215
AAEL008620-RA	2599.81	2977.44	5577.25	0.195664
AAEL005845-RA	2875.74	2691.78	5567.52	-0.0953757
AAEL015065-RA	2771.22	2793.68	5564.9	0.0116434
AAEL008785-RA	2689.5	2868.18	5557.69	0.0927995
AAEL005170-RA	2764.99	2787.78	5552.77	0.0118399
AAEL013009-RA	2758.05	2780.31	5538.36	0.0115998
AAEL001964-RA	1775.25	3752.56	5527.81	1.07985
AAEL012054-RA	2217.47	3274.79	5492.26	0.56249
AAEL012974-RA	2402.76	3089.47	5492.24	0.362667
AAEL012576-RB	2541.6	2931.55	5473.15	0.205931
AAEL001641-RA	1863.92	3578.83	5442.74	0.94115
AAEL005801-RA	2698.18	2742.23	5440.4	0.0233625
AAEL005991-RA	2920.23	2518.6	5438.83	-0.213462
AAEL016984-RA	2879.29	2538.31	5417.6	-0.181845
AAEL016984-RB	2875.51	2535.3	5410.81	-0.181657
AAEL009422-RD	2947.84	2462.36	5410.2	-0.259618
AAEL001798-RB	2697.94	2703.25	5401.19	0.00283488
AAEL001798-RA	2695.26	2702.13	5397.39	0.00367528
AAEL010063-RA	2742.19	2652.46	5394.66	-0.0479977
AAEL001896-RB	2706.7	2647.9	5354.59	-0.0316861
AAEL011309-RA	2588.06	2758.38	5346.43	0.0919489
AAEL017083-RA	2678.69	2660.93	5339.62	-0.00960034
AAEL005528-RA	3081.86	2254.1	5335.96	-0.451252
AAEL007707-RA	2479.28	2854.6	5333.88	0.203367
AAEL009902-RA	2723.97	2599.56	5323.54	-0.0674426
AAEL009320-RA	2631.44	2688.44	5319.88	0.0309128
AAEL010550-RA	2669.7	2646.23	5315.93	-0.0127414
AAEL008854-RA	2577.57	2707.37	5284.93	0.0708816
AAEL010017-RA	2589.64	2685.76	5275.4	0.052583
AAEL002675-RA	2216.76	3056.73	5273.49	0.463539
AAEL011871-RA	2618.03	2653.13	5271.17	0.0192131
AAEL009422-RF	2848.84	2417.25	5266.1	-0.237008
AAEL011985-RA	2612.27	2619.94	5232.22	0.00422944
AAEL005455-RA	2706.07	2509.02	5215.09	-0.109072
AAEL001047-RA	2434.63	2775.53	5210.16	0.189058
AAEL004739-RA	2297.38	2908.83	5206.21	0.340454
AAEL005384-RA	2370.66	2829.87	5200.53	0.255451
AAEL013510-RA	3489.53	1687.57	5177.09	-1.04809
AAEL017368-RA	2731.86	2432.18	5164.04	-0.167636
AAEL010464-RA	2620.24	2532.3	5152.54	-0.0492533
AAEL010464-RC	2618.51	2531.29	5149.8	-0.0488686
AAEL009422-RA	2784.48	2360.23	5144.71	-0.238476
AAEL010830-RA	2569.91	2570.61	5140.52	0.000389053
AAEL003671-RA	3102.92	2027.24	5130.17	-0.614111
AAEL009192-RA	1994.78	3135.13	5129.92	0.652296
AAEL003844-RA	2373.65	2725.97	5099.62	0.199658
AAEL001998-RA	2312.05	2773.3	5085.35	0.262432
AAEL014449-RA	2402.37	2681.75	5084.12	0.158719
AAEL015639-RA	1158.63	3920.06	5078.69	1.75846
AAEL001102-RA	2411.91	2662.04	5073.95	0.142355
AAEL010464-RB	2576.86	2496.88	5073.74	-0.0454846
AAEL003581-RB	2569.44	2489.64	5059.08	-0.0455159
AAEL012746-RA	2574.88	2479.17	5054.06	-0.0546479
AAEL008657-RA	1985.16	3065.64	5050.8	0.626935
AAEL014913-RA	2344.94	2687.54	5032.49	0.196737
AAEL012576-RA	2334.45	2679.3	5013.75	0.198775
AAEL004423-RA	2557.85	2449.66	5007.51	-0.0623467
AAEL001176-RA	2670.1	2334.28	5004.38	-0.193911
AAEL004423-RB	2552.8	2442.42	4995.22	-0.063766
AAEL003581-RA	2531.42	2432.96	4964.38	-0.0572365
AAEL002804-RA	2247.84	2698.46	4946.3	0.263598
AAEL003675-RA	2467.92	2462.47	4930.39	-0.0031898
AAEL013875-RB	1835.04	3094.82	4929.86	0.75404
AAEL000200-RA	1807.51	3110.08	4917.59	0.782943
AAEL010585-RA	2422.4	2475.05	4897.46	0.0310201
AAEL008657-RB	1917.95	2970.87	4888.82	0.631318
AAEL002829-RA	2198.69	2684.87	4883.57	0.288207
AAEL006721-RA	2579.78	2290.29	4870.07	-0.171713
AAEL003413-RA	1981.61	2888.23	4869.84	0.543514
AAEL001623-RA	2479.12	2384.96	4864.08	-0.0558656
AAEL002158-RA	2217.15	2644.89	4862.04	0.2545
AAEL000794-RA	2504.21	2357.11	4861.32	-0.0873312
AAEL005269-RA	2297.93	2563.26	4861.19	0.157645
AAEL005269-RB	2297.77	2563.37	4861.14	0.157807
AAEL005269-RC	2292.33	2563.59	4855.92	0.161354
AAEL001928-RA	2670.02	2177.25	4847.27	-0.294339
AAEL007915-RA	2344.86	2500.45	4845.31	0.0926818
AAEL017391-RA	3177.31	1667.08	4844.39	-0.930487
AAEL006242-RA	2567.86	2259.78	4827.64	-0.184387
AAEL001864-RA	1987.52	2839.12	4826.64	0.51447
AAEL008494-RA	2141.66	2656.58	4798.25	0.310842
AAEL004498-RA	2145.61	2641.33	4786.93	0.299878
AAEL001375-RA	2469.02	2316.91	4785.93	-0.0917386
AAEL008802-RA	1818.8	2956.83	4775.63	0.70107
AAEL013875-RA	1781.96	2988.35	4770.31	0.745887
AAEL000650-RA	1731.55	3024.88	4756.43	0.804813
AAEL010630-RA	2296.67	2456.9	4753.57	0.0972987
AAEL006956-RA	2678.06	2049.63	4727.69	-0.385829
AAEL011191-RA	2543.49	2169.57	4713.06	-0.2294
AAEL017437-RA	2506.18	2181.37	4687.55	-0.200251
AAEL002346-RB	2542.78	2132.04	4674.82	-0.254173
AAEL010634-RA	1555.25	3113.97	4669.22	1.00161
AAEL014944-RA	2292.01	2363.13	4655.14	0.0440837
AAEL003071-RA	2388.48	2251.31	4639.8	-0.0853282
AAEL009872-RA	2387.46	2247.53	4634.99	-0.0871372
AAEL010146-RB	2259.35	2373.04	4632.39	0.0708261
AAEL008500-RA	3056.23	1572.63	4628.86	-0.958568
AAEL003675-RB	2308.5	2312.46	4620.95	0.00247125
AAEL005741-RA	2158.38	2458.57	4616.96	0.187868
AAEL005951-RA	2349.91	2263.12	4613.03	-0.0542936
AAEL002346-RA	2508.62	2103.42	4612.04	-0.254161
AAEL011219-RA	2224.65	2384.73	4609.38	0.100253
AAEL001849-RA	2212.18	2396.54	4608.72	0.115482
AAEL013515-RA	2075.32	2530.07	4605.39	0.285843
AAEL010599-RA	2143.63	2460.35	4603.99	0.198807
AAEL005238-RA	2135.04	2450.44	4585.48	0.198782
AAEL012568-RA	2423.19	2159.32	4582.52	-0.16633
AAEL017480-RA	1749.85	2823.97	4573.82	0.690493
AAEL003404-RA	3134.24	1426.85	4561.09	-1.13528
AAEL009863-RB	2299.82	2250.09	4549.91	-0.0315392
AAEL003404-RB	3120.83	1423.96	4544.79	-1.13202
AAEL003746-RA	2101.75	2442.09	4543.84	0.216527
AAEL801297-RA	2195.06	2342.19	4537.26	0.0935952
AAEL012904-RA	2209.89	2326.6	4536.49	0.0742452
AAEL001352-RA	2703.54	1832.23	4535.78	-0.561246
AAEL000444-RA	2149.94	2380.17	4530.11	0.146764
AAEL010139-RA	9.54479	514.545	524.09	5.75244
AAEL002860-RA	2206.74	2312.34	4519.08	0.0674399
AAEL003303-RA	2526.69	1978.8	4505.48	-0.352624
AAEL001636-RA	2397.56	2104.86	4502.42	-0.187837
AAEL002956-RA	2187.41	2309.45	4496.86	0.0783227
AAEL009863-RA	2277.58	2218.24	4495.81	-0.0380851
AAEL010900-RA	2404.02	2085.6	4489.62	-0.204991
AAEL008144-RA	1678.46	2797.35	4475.82	0.736922
AAEL000668-RA	1725.48	2743.9	4469.37	0.669231
AAEL005997-RA	2455.85	2012.32	4468.17	-0.287365
AAEL006968-RA	1821.71	2628.41	4450.12	0.528893
AAEL003514-RA	2211.55	2222.8	4434.36	0.00732205
AAEL010754-RA	2180.63	2252.87	4433.5	0.0470218
AAEL002422-RA	3079.57	1343.66	4423.24	-1.19656
AAEL004327-RA	2101.27	2318.58	4419.85	0.141978
AAEL007565-RA	2273	2140.17	4413.17	-0.0868737
AAEL011116-RB	2444.89	1962.09	4406.98	-0.317376
AAEL005610-RA	2211.24	2190.51	4401.74	-0.0135879
AAEL004838-RA	2609.51	1784.12	4393.64	-0.548566
AAEL002230-RA	2585.85	1806.4	4392.25	-0.517523
AAEL006115-RB	2252.18	2125.36	4377.53	-0.0836145
AAEL006115-RA	2247.76	2112.44	4360.2	-0.0895781
AAEL006879-RA	2175.03	2185.16	4360.19	0.00670547
AAEL007923-RA	2110.82	2244.3	4355.12	0.088462
AAEL012446-RA	2330.19	2022.79	4352.98	-0.204104
AAEL001044-RA	2167.69	2159.32	4327.02	-0.00558047
AAEL012616-RA	1954.71	2368.7	4323.41	0.277139
AAEL003720-RA	2199.17	2122.8	4321.96	-0.0509919
AAEL009472-RA	1888.69	2384.4	4273.08	0.336244
AAEL010146-RA	2095.83	2175.14	4270.97	0.053585
AAEL012312-RA	2356.93	1912.53	4269.46	-0.301427
AAEL000364-RA	1872.2	2389.86	4262.06	0.352191
AAEL002158-RB	1933.73	2314.91	4248.63	0.259569
AAEL010467-RA	2179.29	2064.55	4243.84	-0.0780302
AAEL003235-RB	1962.28	2281.05	4243.33	0.217165
AAEL004338-RA	1949.03	2292.85	4241.89	0.234389
AAEL003235-RA	1961.18	2279.27	4240.45	0.21685
AAEL011657-RA	2246.97	1988.82	4235.79	-0.176069
AAEL001869-RA	2156.89	2078.8	4235.69	-0.0531956
AAEL014309-RB	1942.17	2292.52	4234.69	0.239267
AAEL010823-RA	2108.06	2124.47	4232.52	0.0111859
AAEL010467-RB	2172.98	2056.86	4229.84	-0.0792263
AAEL007928-RA	2073.59	2155.87	4229.46	0.0561435
AAEL001411-RB	2434.08	1788.47	4222.55	-0.444653
AAEL017212-RA	1955.58	2263.23	4218.81	0.210789
AAEL001411-RA	2377.28	1832.23	4209.52	-0.37571
AAEL009959-RA	2136.77	2067.22	4203.99	-0.0477386
AAEL008473-RA	820.221	3373.91	4194.13	2.04034
AAEL012035-RA	2056.94	2131.93	4188.87	0.0516575
AAEL007650-RA	2117.21	2067.44	4184.65	-0.0343139
AAEL015524-RA	2050.08	2132.6	4182.67	0.0569311
AAEL012341-RA	1480.7	2700.46	4181.17	0.866923
AAEL017421-RA	2209.58	1970.78	4180.36	-0.165007
AAEL005558-RA	1706.47	2472.94	4179.4	0.535214
AAEL013353-RA	2139.45	2036.37	4175.83	-0.0712398
AAEL017263-RA	1689.11	2479.17	4168.29	0.553595
AAEL003467-RA	1863.44	2292.52	4155.96	0.298964
AAEL000442-RA	2906.03	1244.99	4151.02	-1.22292
AAEL000786-RA	1753.56	2367.58	4121.14	0.433129
AAEL014309-RA	1883.48	2227.15	4110.63	0.241797
AAEL008166-RA	1992.49	2112.22	4104.71	0.0841811
AAEL017087-RA	1938.93	2145.63	4084.56	0.146135
AAEL003179-RA	2470.44	1609.72	4080.16	-0.61796
AAEL011116-RA	2253.52	1814.08	4067.6	-0.312939
AAEL004419-RA	2144.9	1904.07	4048.96	-0.171823
AAEL002886-RB	2137.72	1902.73	4040.45	-0.167999
AAEL004195-RA	1864.15	2174.69	4038.85	0.222292
AAEL007392-RA	1946.51	2089.05	4035.56	0.101961
AAEL008829-RA	2918.02	1115.91	4033.94	-1.38677
AAEL010148-RA	1738.49	2293.75	4032.24	0.399869
AAEL013353-RC	2070.19	1959.64	4029.83	-0.079177
AAEL008902-RA	1825.89	2187.95	4013.84	0.260974
AAEL003957-RB	2095.36	1918.43	4013.79	-0.127267
AAEL014452-RA	1915.43	2092.06	4007.48	0.127257
AAEL007158-RC	2224.65	1781.9	4006.54	-0.320162
AAEL003957-RC	2083.6	1908.08	3991.68	-0.126962
AAEL004134-RA	2321.83	1661.84	3983.67	-0.48248
AAEL004613-RA	1984.45	1997.62	3982.07	0.00954187
AAEL003957-RA	2075.64	1903.62	3979.26	-0.124807
AAEL004457-RC	1869.52	2103.19	3972.71	0.169917
AAEL006833-RC	1931.75	2005.41	3937.17	0.0539871
AAEL006833-RA	1931.75	2005.3	3937.06	0.053907
AAEL012154-RB	1789.21	2147.63	3936.84	0.26342
AAEL011104-RA	2143.32	1788.69	3932.01	-0.260943
AAEL006833-RB	1928.05	2002.29	3930.34	0.0545136
AAEL014746-RA	2050	1877.23	3927.23	-0.12702
AAEL003285-RA	1656.77	2267.46	3924.23	0.452705
AAEL002407-RB	2223.78	1663.07	3886.84	-0.419167
AAEL006721-RB	2103.88	1773.99	3877.87	-0.246053
AAEL002652-RA	2703.46	1171.49	3874.95	-1.20647
AAEL005638-RA	2150.73	1718.64	3869.37	-0.323562
AAEL015015-RA	2342.18	1524.52	3866.7	-0.619494
AAEL008773-RA	1786.14	2079.81	3865.94	0.219606
AAEL007080-RA	2053.39	1811.52	3864.91	-0.180808
AAEL017447-RC	1903.12	1951.73	3854.85	0.0363888
AAEL017447-RA	1903.04	1951.62	3854.66	0.0363663
AAEL009884-RA	1901.07	1940.37	3841.44	0.029523
AAEL013068-RA	2027.6	1781.56	3809.16	-0.186628
AAEL006879-RB	1910.77	1864.42	3775.19	-0.0354287
AAEL008171-RA	2057.89	1702.49	3760.38	-0.273518
AAEL009422-RC	2156.49	1599.92	3756.41	-0.430686
AAEL008963-RA	1680.99	2071.79	3752.78	0.301568
AAEL005712-RA	2412.47	1334.86	3747.33	-0.853817
AAEL004457-RB	1757.58	1975.01	3732.59	0.168267
AAEL012614-RA	1773.2	1954.41	3727.61	0.140374
AAEL002867-RA	1835.75	1879.57	3715.32	0.0340264
AAEL017587-RA	1753.24	1959.08	3712.33	0.160152
AAEL017592-RA	1753.24	1959.08	3712.33	0.160152
AAEL017600-RA	1753.24	1959.08	3712.33	0.160152
AAEL017614-RA	1753.24	1959.08	3712.33	0.160152
AAEL017644-RA	1753.24	1959.08	3712.33	0.160152
AAEL017671-RA	1753.24	1959.08	3712.33	0.160152
AAEL017686-RA	1753.24	1959.08	3712.33	0.160152
AAEL017706-RA	1753.24	1959.08	3712.33	0.160152
AAEL017714-RA	1753.24	1959.08	3712.33	0.160152
AAEL017721-RA	1753.24	1959.08	3712.33	0.160152
AAEL017752-RA	1753.24	1959.08	3712.33	0.160152
AAEL017755-RA	1753.24	1959.08	3712.33	0.160152
AAEL017771-RA	1753.24	1959.08	3712.33	0.160152
AAEL017780-RA	1753.24	1959.08	3712.33	0.160152
AAEL017782-RA	1753.24	1959.08	3712.33	0.160152
AAEL017784-RA	1753.24	1959.08	3712.33	0.160152
AAEL017788-RA	1753.24	1959.08	3712.33	0.160152
AAEL017810-RA	1753.24	1959.08	3712.33	0.160152
AAEL017815-RA	1753.24	1959.08	3712.33	0.160152
AAEL017816-RA	1753.24	1959.08	3712.33	0.160152
AAEL017845-RA	1753.24	1959.08	3712.33	0.160152
AAEL017854-RA	1753.24	1959.08	3712.33	0.160152
AAEL017858-RA	1753.24	1959.08	3712.33	0.160152
AAEL017877-RA	1753.24	1959.08	3712.33	0.160152
AAEL017880-RA	1753.24	1959.08	3712.33	0.160152
AAEL017891-RA	1753.24	1959.08	3712.33	0.160152
AAEL017893-RA	1753.24	1959.08	3712.33	0.160152
AAEL017907-RA	1753.24	1959.08	3712.33	0.160152
AAEL017944-RA	1753.24	1959.08	3712.33	0.160152
AAEL017951-RA	1753.24	1959.08	3712.33	0.160152
AAEL017953-RA	1753.24	1959.08	3712.33	0.160152
AAEL017964-RA	1753.24	1959.08	3712.33	0.160152
AAEL008958-RA	2258.25	1453.25	3711.5	-0.635924
AAEL017652-RA	1752.38	1958.53	3710.9	0.160456
AAEL017902-RA	1751.43	1958.64	3710.07	0.161318
AAEL017915-RA	1750.56	1957.64	3708.2	0.161294
AAEL005221-RA	1953.29	1748.15	3701.44	-0.160076
AAEL013739-RA	1812.25	1887.25	3699.5	0.0585058
AAEL004457-RA	1744.88	1949.95	3694.83	0.160308
AAEL017029-RA	1565.27	2128.25	3693.52	0.443261
AAEL010991-RA	1801.36	1890.15	3691.51	0.0694098
AAEL002204-RA	1609.91	2080.7	3690.61	0.370084
AAEL000074-RA	1073.83	2610.92	3684.75	1.2818
AAEL011055-RA	1752.77	1929.46	3682.23	0.13856
AAEL017345-RA	931.997	2746.57	3678.57	1.55923
AAEL004088-RA	1795.21	1881.91	3677.11	0.0680419
AAEL007662-RA	1925.44	1741.02	3666.47	-0.145255
AAEL002886-RA	1931.68	1729.22	3660.89	-0.159733
AAEL007889-RA	1627.19	2031.7	3658.89	0.320302
AAEL004088-RB	1780.38	1867.65	3648.03	0.0690394
AAEL004088-RE	1780.46	1867.54	3648	0.0688895
AAEL013984-RA	1116.58	2528.18	3644.76	1.17901
AAEL008928-RC	1699.21	1945.05	3644.26	0.194945
AAEL001279-RB	2030.91	1603.48	3634.39	-0.340917
AAEL014741-RA	1411.45	2221.58	3633.02	0.654412
AAEL015337-RA	1690.61	1936.48	3627.09	0.195889
AAEL012233-RA	1924.66	1697.03	3621.69	-0.181585
AAEL003503-RA	1521.01	2100.19	3621.2	0.465485
AAEL004920-RA	1863.28	1755.06	3618.34	-0.0863309
AAEL002296-RA	1683.91	1933.02	3616.93	0.199047
AAEL009422-RB	2057.49	1554.82	3612.31	-0.404144
AAEL013249-RA	1923.63	1686.12	3609.75	-0.190125
AAEL004453-RA	1917.48	1690.8	3608.27	-0.181506
AAEL013353-RD	1878.43	1710.62	3589.05	-0.135008
AAEL001471-RA	1292.1	2295.75	3587.85	0.829252
AAEL005861-RA	1551.86	2025.24	3577.09	0.384095
AAEL003661-RA	1868.1	1702.49	3570.59	-0.133922
AAEL005221-RB	1866.83	1692.69	3559.52	-0.141276
AAEL013987-RA	1843.33	1704.61	3547.93	-0.112874
AAEL014426-RA	1692.58	1853.73	3546.31	0.131204
AAEL004716-RA	1949.66	1594.13	3543.79	-0.290455
AAEL004716-RB	1949.58	1594.13	3543.71	-0.290397
AAEL013574-RB	1350	2190.28	3540.28	0.698163
AAEL013139-RD	1706.86	1826.67	3533.53	0.0978677
AAEL012607-RA	2118.15	1404.36	3522.51	-0.592898
AAEL001261-RA	1417.44	2097.96	3515.4	0.565699
AAEL004088-RD	1718.93	1789.36	3508.29	0.0579313
AAEL009422-RE	2002.91	1503.81	3506.72	-0.413474
AAEL001847-RA	1925.13	1578.76	3503.89	-0.286163
AAEL001872-RA	1895.31	1605.27	3500.58	-0.239623
AAEL007158-RA	1964.73	1531.21	3495.93	-0.359661
AAEL004088-RC	1710.73	1784.57	3495.29	0.060967
AAEL007158-RB	1958.89	1535.55	3494.44	-0.351282
AAEL011302-RB	1344	2137.72	3481.72	0.669538
AAEL006187-RA	1847.74	1626.76	3474.5	-0.183764
AAEL002399-RA	1679.8	1794.26	3474.06	0.0950945
AAEL009838-RA	1636.34	1837.58	3473.92	0.167335
AAEL013574-RA	1322.47	2141.73	3464.19	0.695544
AAEL009430-RA	1899.26	1559.49	3458.75	-0.284357
AAEL013353-RB	1809.33	1634.56	3443.88	-0.146556
AAEL013530-RA	1849.95	1590.45	3440.41	-0.218051
AAEL003993-RA	1655.82	1783.57	3439.39	0.107216
AAEL017451-RA	1917.08	1516.84	3433.92	-0.337845
AAEL003352-RA	1662.21	1771.65	3433.86	0.0919884
AAEL009645-RB	1577.41	1853.17	3430.59	0.232435
AAEL001037-RA	1808.15	1614.84	3422.99	-0.163117
AAEL001916-RB	1854.92	1558.49	3413.41	-0.25121
AAEL001916-RA	1854.06	1558.27	3412.32	-0.250741
AAEL004017-RA	1944.45	1466.17	3410.62	-0.407317
AAEL004347-RA	1680.83	1723.54	3404.37	0.0362006
AAEL000640-RB	1617.09	1785.91	3403	0.143254
AAEL013139-RI	1634.29	1761.29	3395.58	0.107972
AAEL017012-RC	1482.99	1911.64	3394.63	0.3663
AAEL017012-RA	1481.57	1909.19	3390.76	0.365832
AAEL004968-RA	1424.38	1962.09	3386.47	0.462055
AAEL012227-RA	1772.25	1612.84	3385.09	-0.135984
AAEL005400-RD	1761.92	1619.63	3381.55	-0.121483
AAEL005400-RB	1761.84	1618.85	3380.69	-0.122113
AAEL013007-RA	1674.68	1700.82	3375.5	0.0223478
AAEL011960-RA	1803.49	1570.85	3374.34	-0.199245
AAEL011302-RD	1278.61	2089.61	3368.21	0.708659
AAEL012243-RA	1854.37	1513.16	3367.54	-0.293362
AAEL013139-RB	1626.08	1734.9	3360.98	0.0934487
AAEL004523-RA	1402.85	1949.39	3352.24	0.474668
AAEL008836-RA	1663.48	1663.18	3326.65	-0.000258501
AAEL014753-RA	1434.72	1889.59	3324.31	0.397308
AAEL013139-RE	1592.09	1711.96	3304.04	0.104727
AAEL010640-RA	1581.28	1709.4	3290.67	0.112393
AAEL013675-RA	1668.68	1620.97	3289.65	-0.0418525
AAEL011381-RA	1656.14	1631.99	3288.13	-0.0211881
AAEL013613-RA	1533.63	1747.93	3281.56	0.188692
AAEL000172-RA	2024.05	1255.46	3279.5	-0.68903
AAEL013139-RA	1581.75	1696.48	3278.23	0.101017
AAEL009645-RA	1499.95	1776.55	3276.5	0.244163
AAEL013139-RG	1578.91	1694.92	3273.83	0.102283
AAEL013139-RC	1577.81	1693.92	3271.72	0.102439
AAEL008928-RA	1543.57	1725.99	3269.56	0.161149
AAEL008697-RA	1627.43	1640.68	3268.11	0.0117027
AAEL017074-RA	1350	1917.99	3267.98	0.506639
AAEL011905-RA	1565.11	1699.82	3264.93	0.119117
AAEL005400-RA	1707.49	1550.25	3257.74	-0.139378
AAEL009706-RA	1841.51	1413.38	3254.89	-0.381745
AAEL008274-RA	1025.32	2228.6	3253.91	1.12007
AAEL003161-RA	1624.67	1625.2	3249.87	0.000475464
AAEL001279-RA	1844.98	1400.35	3245.33	-0.397823
AAEL005400-RC	1700.08	1544.79	3244.87	-0.138187
AAEL004294-RA	1260.62	1982.69	3243.32	0.653326
AAEL007326-RA	1747.8	1493.45	3241.25	-0.22689
AAEL003275-RA	1962.05	1273.5	3235.54	-0.623561
AAEL011584-RA	1542.94	1688.24	3231.18	0.129831
AAEL011105-RA	1651.33	1579.21	3230.53	-0.0644273
AAEL000081-RA	1842.38	1387.54	3229.92	-0.409042
AAEL011129-RA	1636.1	1591.68	3227.78	-0.0397145
AAEL014717-RA	1680.2	1547.35	3227.55	-0.118828
AAEL004445-RA	1573.79	1647.14	3220.93	0.0657241
AAEL011105-RB	1639.1	1578.43	3217.53	-0.0544179
AAEL009219-RA	2005.43	1200.89	3206.32	-0.739813
AAEL006962-RB	1232.86	1968.55	3201.41	0.67513
AAEL017447-RD	1548.54	1651.71	3200.25	0.0930454
AAEL002504-RB	1667.26	1531.21	3198.47	-0.122813
AAEL005617-RA	1487.25	1706.17	3193.42	0.198109
AAEL011302-RA	1217.71	1970.55	3188.26	0.694431
AAEL006389-RA	1591.93	1592.24	3184.16	0.000277927
AAEL012154-RA	1431.64	1752.27	3183.91	0.291559
AAEL015441-RA	1642.02	1540.45	3182.47	-0.09212
AAEL008330-RA	1354.49	1824.22	3178.71	0.429524
AAEL003716-RA	1331.93	1842.37	3174.3	0.468042
AAEL013139-RF	1525.9	1647.25	3173.16	0.110397
AAEL003955-RA	1860.37	1312.7	3173.07	-0.503049
AAEL015450-RA	1330.43	1841.03	3171.47	0.468619
AAEL002978-RA	1830	1339.32	3169.31	-0.450343
AAEL007752-RA	1572.05	1596.02	3168.07	0.0218331
AAEL010508-RA	1530.79	1623.64	3154.44	0.0849521
AAEL015628-RA	1501.53	1649.48	3151.01	0.135578
AAEL011302-RE	1201.07	1943.27	3144.33	0.694171
AAEL013950-RA	1645.25	1494.12	3139.37	-0.139014
AAEL011302-RC	1208.4	1930.57	3138.97	0.675929
AAEL013139-RH	1517.7	1620.86	3138.56	0.0948701
AAEL010288-RA	1551.23	1575.42	3126.64	0.0223271
AAEL000834-RB	729.427	2391.53	3120.95	1.7131
AAEL009275-RA	1614.09	1503.7	3117.79	-0.102211
AAEL012464-RA	2013.71	1099.65	3113.37	-0.872811
AAEL003768-RA	1791.42	1320.27	3111.7	-0.440269
AAEL000834-RA	726.824	2384.4	3111.22	1.71395
AAEL017207-RA	1817.45	1289.65	3107.1	-0.494942
AAEL007043-RA	1683.27	1423.51	3106.79	-0.241816
AAEL012357-RB	1339.35	1765.08	3104.43	0.398203
AAEL007888-RA	1417.76	1686.12	3103.88	0.250097
AAEL009389-RA	1682.56	1420.95	3103.52	-0.243806
AAEL010032-RA	1407.5	1693.25	3100.75	0.266656
AAEL006249-RA	2116.66	983.941	3100.6	-1.10514
AAEL011116-RC	1703.31	1395.34	3098.65	-0.287729
AAEL006959-RA	2040.14	1056.11	3096.25	-0.949911
AAEL011240-RC	1966.7	1129.28	3095.98	-0.800378
AAEL002986-RA	1673.49	1422.06	3095.56	-0.234876
AAEL013936-RB	1226.39	1866.09	3092.48	0.605605
AAEL007799-RB	1877.88	1212.69	3090.57	-0.630891
AAEL013767-RA	1666.95	1421.73	3088.68	-0.22956
AAEL012817-RA	1818.48	1269.6	3088.08	-0.518358
AAEL000640-RA	1466.58	1620.19	3086.77	0.143702
AAEL008364-RA	1017.98	2067.78	3085.76	1.02237
AAEL007799-RA	1874.25	1210.58	3084.83	-0.63062
AAEL014491-RB	1881.19	1199.55	3080.74	-0.649153
AAEL017499-RA	1330.67	1738.13	3068.8	0.385382
AAEL012731-RA	1688.64	1375.07	3063.71	-0.296359
AAEL008701-RA	1717.51	1342.66	3060.17	-0.355226
AAEL005760-RA	1373.19	1685.12	3058.3	0.29532
AAEL012905-RA	1428.88	1627.32	3056.2	0.187612
AAEL010206-RA	1337.53	1716.3	3053.83	0.359728
AAEL002081-RB	1349.6	1704.16	3053.76	0.336528
AAEL006977-RA	1535.76	1516.95	3052.71	-0.017783
AAEL010716-RA	1372.4	1679.21	3051.61	0.291087
AAEL005319-RA	1529.14	1514.83	3043.97	-0.0135588
AAEL010276-RA	1321.83	1721.09	3042.92	0.38078
AAEL006962-RA	1174.25	1867.54	3041.78	0.669404
AAEL014943-RA	1628.85	1412.93	3041.78	-0.205158
AAEL002881-RA	1451.36	1586.67	3038.03	0.128594
AAEL010558-RA	1153.11	1884.69	3037.79	0.708803
AAEL002407-RA	1734.39	1303.23	3037.63	-0.412333
AAEL012364-RA	1509.73	1527.64	3037.38	0.0170127
AAEL002301-RA	891.925	2142.17	3034.1	1.26408
AAEL002504-RA	1582.46	1450.91	3033.37	-0.125215
AAEL003743-RA	1373.19	1657.61	3030.8	0.271575
AAEL004317-RA	1339.19	1689.35	3028.54	0.335108
AAEL006433-RA	1510.84	1516.5	3027.34	0.00540165
AAEL010258-RA	1518.49	1507.15	3025.64	-0.0108136
AAEL002081-RA	1332.17	1685.56	3017.73	0.339453
AAEL005628-RB	1659.61	1353.13	3012.74	-0.294547
AAEL010296-RA	1485.28	1527.2	3012.48	0.040151
AAEL007371-RA	848.619	2159.99	3008.61	1.34784
AAEL007001-RA	1555.49	1452.8	3008.29	-0.0985263
AAEL007834-RB	1116.11	1884.24	3000.35	0.755507
AAEL010258-RB	1505	1495.12	3000.12	-0.00950033
AAEL010004-RB	1524.01	1474.85	2998.86	-0.047302
AAEL012552-RA	1397.33	1597.02	2994.35	0.192718
AAEL006751-RA	1612.67	1375.74	2988.41	-0.229253
AAEL010520-RA	1485.91	1501.02	2986.94	0.0146004
AAEL010975-RA	1480.86	1497.57	2978.43	0.0161883
AAEL010018-RA	1625.45	1351.01	2976.47	-0.266803
AAEL014702-RA	1535.37	1425.41	2960.78	-0.107214
AAEL010205-RE	1523.77	1421.28	2945.06	-0.100453
AAEL011686-RA	1320.49	1622.19	2942.69	0.296868
AAEL013821-RA	1290.36	1642.57	2932.93	0.348184
AAEL017654-RA	1389.36	1537.11	2926.47	0.1458
AAEL006577-RA	1382.81	1542.01	2924.82	0.157206
AAEL006711-RA	1385.89	1537.11	2923	0.149408
AAEL000059-RA	726.193	2192.85	2919.04	1.59438
AAEL801276-RA	1593.98	1319.83	2913.81	-0.272283
AAEL012235-RA	1561.56	1335.75	2897.31	-0.225333
AAEL011604-RA	1635.95	1257.35	2893.3	-0.379738
AAEL009490-RA	1588.06	1303.35	2891.41	-0.285049
AAEL007653-RA	1499.56	1391.55	2891.11	-0.107844
AAEL013334-RA	1637.44	1245.66	2883.1	-0.394539
AAEL013275-RB	1623.25	1256.35	2879.59	-0.369645
AAEL003234-RA	1343.45	1535.66	2879.11	0.192918
AAEL004616-RA	1613.15	1257.8	2870.94	-0.358981
AAEL017342-RA	1355.04	1515.5	2870.55	0.161456
AAEL012584-RA	1791.03	1079.38	2870.41	-0.730581
AAEL010205-RB	1482.52	1385.98	2868.5	-0.0971428
AAEL004547-RB	1272.38	1587.89	2860.27	0.319588
AAEL010602-RA	1273.16	1569.52	2842.68	0.301901
AAEL000387-RA	1105.14	1736.9	2842.05	0.652282
AAEL006931-RC	1548.7	1290.65	2839.35	-0.262961
AAEL007681-RA	1366.09	1465.72	2831.81	0.10156
AAEL002190-RA	1395.59	1435.99	2831.58	0.0411659
AAEL010028-RA	1356.07	1474.52	2830.59	0.120813
AAEL003312-RA	1575.6	1254.79	2830.39	-0.328457
AAEL014936-RA	1356.62	1473.07	2829.69	0.118808
AAEL009930-RA	1587.75	1240.87	2828.62	-0.355632
AAEL012357-RA	1214.63	1607.83	2822.46	0.404591
AAEL011089-RA	1704.02	1115.13	2819.15	-0.611727
AAEL003716-RB	1183.71	1629.54	2813.26	0.461151
AAEL005931-RA	1542.39	1267.82	2810.21	-0.282819
AAEL013275-RA	1579.54	1228.06	2807.6	-0.363127
AAEL004547-RA	1242.64	1561.16	2803.8	0.329217
AAEL012094-RB	1472.82	1330.19	2803	-0.14695
AAEL007160-RA	1527.8	1270.49	2798.29	-0.266066
AAEL012750-RA	1443.71	1350.68	2794.39	-0.0960965
AAEL003658-RA	1504.84	1287.98	2792.82	-0.224506
AAEL014847-RA	1200.28	1585.33	2785.61	0.401416
AAEL009770-RB	1555.17	1228.62	2783.79	-0.340036
AAEL012094-RA	1460.83	1321.16	2781.99	-0.144974
AAEL008787-RA	1444.5	1332.97	2777.47	-0.115924
AAEL005728-RA	1311.34	1466.06	2777.4	0.160894
AAEL003642-RA	969.703	1800.38	2770.09	0.892689
AAEL002815-RA	1407.11	1361.59	2768.7	-0.0474383
AAEL011240-RA	1774.07	993.964	2768.03	-0.835796
AAEL011240-RB	1773.91	994.075	2767.99	-0.835507
AAEL000713-RA	1280.82	1464.5	2745.31	0.193341
AAEL017030-RA	1253.21	1492	2745.21	0.251626
AAEL006931-RA	1496.56	1247.33	2743.89	-0.26281
AAEL007274-RA	1438.27	1305.46	2743.73	-0.13977
AAEL000165-RB	1237.51	1495.46	2732.97	0.273146
AAEL012092-RA	1179.77	1549.69	2729.46	0.39348
AAEL007201-RA	1261.65	1465.5	2727.15	0.216082
AAEL013966-RA	1410.34	1314.48	2724.82	-0.101549
AAEL011282-RA	1556.27	1163.24	2719.52	-0.419942
AAEL012578-RA	1344.24	1374.4	2718.64	0.0320124
AAEL001101-RA	1417.52	1296.11	2713.63	-0.129184
AAEL012882-RA	1291.86	1416.27	2708.13	0.13265
AAEL004313-RA	1363.56	1342.66	2706.22	-0.0222896
AAEL003976-RA	1389.83	1314.48	2704.31	-0.0804153
AAEL006415-RA	1279.24	1420.62	2699.86	0.151232
AAEL008542-RA	1544.99	1154.22	2699.22	-0.420679
AAEL010205-RD	1402.61	1295.88	2698.49	-0.114178
AAEL007551-RA	1311.11	1386.65	2697.76	0.0808176
AAEL010205-RF	1400.88	1292.99	2693.86	-0.115619
AAEL011089-RC	1627.27	1059.45	2686.72	-0.619138
AAEL010073-RA	1373.19	1312.81	2686	-0.0648684
AAEL002593-RB	661.194	6922.45	7583.65	3.38814
AAEL008389-RA	1550.67	1131.06	2681.73	-0.455221
AAEL002593-RA	659.931	8020.78	8680.71	3.60335
AAEL013235-RA	1572.6	1104.78	2677.38	-0.509401
AAEL012845-RA	1422.02	1247.88	2669.9	-0.188454
AAEL014709-RA	1128.49	1540.34	2668.83	0.448848
AAEL002406-RA	271.356	2395.76	2667.12	3.14222
AAEL013407-RB	1318.76	1342.55	2661.31	0.0257925
AAEL011789-RB	1307.24	1353.02	2660.26	0.049653
AAEL002227-RA	1170.46	1487.44	2657.9	0.345754
AAEL002565-RA	1320.65	1337.2	2657.85	0.017967
AAEL011789-RA	1305.11	1350.9	2656.01	0.0497474
AAEL007609-RA	1676.1	978.038	2654.13	-0.777142
AAEL010205-RC	1379.42	1269.94	2649.35	-0.119306
AAEL007306-RA	1440.4	1203.45	2643.84	-0.259291
AAEL017325-RA	784.645	1855.29	2639.93	1.24153
AAEL002455-RA	1639.02	1000.31	2639.33	-0.712385
AAEL010205-RA	1369.64	1261.58	2631.22	-0.11856
AAEL010004-RA	1332.25	1297.44	2629.69	-0.0381908
AAEL008939-RA	1233.49	1394.56	2628.04	0.177064
AAEL006531-RA	1307.24	1318.6	2625.84	0.0124845
AAEL013656-RA	1054.98	1568.18	2623.16	0.571882
AAEL007823-RA	1394.41	1227.95	2622.36	-0.183401
AAEL002559-RA	391.1	2223.25	2614.35	2.50706
AAEL008412-RA	1383.99	1219.82	2603.81	-0.182171
AAEL003106-RA	1209.11	1393.89	2603	0.205167
AAEL010094-RA	1794.42	807.199	2601.62	-1.15252
AAEL002037-RA	1624.9	972.024	2596.93	-0.741288
AAEL004234-RA	1237.67	1358.14	2595.81	0.134008
AAEL011089-RB	1570.95	1024.14	2595.09	-0.617214
AAEL007834-RA	954.558	1636.11	2590.67	0.777369
AAEL005628-RA	1415.63	1172.6	2588.23	-0.271731
AAEL008431-RA	1503.11	1082.72	2585.83	-0.473281
AAEL014494-RA	1101.2	1482.09	2583.29	0.428558
AAEL007271-RA	1625.85	957.101	2582.95	-0.76445
AAEL001951-RA	1413.5	1166.14	2579.64	-0.277528
AAEL012825-RA	1379.58	1198.44	2578.01	-0.203073
AAEL014168-RA	1469.42	1108.45	2577.87	-0.406706
AAEL006745-RA	1379.18	1198.1	2577.29	-0.203062
AAEL007082-RA	1401.43	1171.37	2572.8	-0.258695
AAEL013225-RA	1225.44	1341.88	2567.32	0.130954
AAEL001810-RA	1184.11	1383.09	2567.19	0.224092
AAEL001052-RA	1226.31	1340.54	2566.85	0.128496
AAEL001147-RA	1555.09	1010.11	2565.2	-0.622483
AAEL000575-RA	1309.53	1248.66	2558.19	-0.0686634
AAEL008106-RA	471.087	2082.59	2553.68	2.14432
AAEL007586-RA	1412.55	1130.95	2543.5	-0.32077
AAEL001020-RA	1270.96	1271.16	2542.12	0.000232018
AAEL002178-RA	1368.53	1173.38	2541.91	-0.221962
AAEL003518-RA	1242.01	1298.78	2540.79	0.0644846
AAEL009437-RA	1476.37	1056.66	2533.03	-0.482533
AAEL013203-RA	1546.81	984.832	2531.64	-0.651345
AAEL011063-RA	1388.96	1141.08	2530.05	-0.283607
AAEL013968-RA	1398.98	1128.16	2527.15	-0.310402
AAEL005187-RA	1101.59	1423.07	2524.66	0.36941
AAEL003646-RA	1176.3	1347.45	2523.74	0.195977
AAEL008768-RA	1278.69	1241.31	2520	-0.0427949
AAEL004886-RA	1395.91	1124.04	2519.95	-0.312505
AAEL000165-RA	1188.84	1330.85	2519.69	0.162799
AAEL009712-RA	1237.59	1273.05	2510.64	0.0407614
AAEL007417-RA	1456.33	1050.32	2506.65	-0.471513
AAEL006531-RB	1247.21	1257.35	2504.56	0.01168
AAEL013203-RB	1528.82	973.361	2502.18	-0.651375
AAEL017280-RA	1600.05	901.974	2502.03	-0.826963
AAEL014711-RA	1564.71	934.716	2499.43	-0.7433
AAEL002527-RA	1576.31	922.02	2498.33	-0.773682
AAEL010340-RA	1281.53	1213.81	2495.33	-0.0783256
AAEL013936-RA	953.296	1541.67	2494.97	0.693502
AAEL008928-RB	1162.97	1330.3	2493.26	0.19394
AAEL008216-RA	1246.19	1244.21	2490.4	-0.00229131
AAEL801299-RA	894.686	1589.9	2484.58	0.82948
AAEL011566-RA	1044.96	1436.1	2481.05	0.458709
AAEL002572-RA	1250.13	1230.73	2480.86	-0.0225607
AAEL014556-RB	953.138	1525.08	2478.22	0.678128
AAEL015053-RB	952.98	1525.19	2478.17	0.678473
AAEL013967-RA	1186.71	1288.31	2475.02	0.118514
AAEL005521-RA	1090.95	1379.97	2470.91	0.339055
AAEL002781-RB	1169.99	1300.34	2470.32	0.152396
AAEL008365-RA	1064.68	1402.69	2467.36	0.397775
AAEL003873-RB	1193.41	1269.27	2462.68	0.0889006
AAEL008564-RA	1084.71	1377.96	2462.68	0.345222
AAEL001141-RA	1413.1	1048.09	2461.19	-0.431104
AAEL015410-RA	1202.56	1253.23	2455.79	0.0595367
AAEL011051-RA	1261.49	1192.2	2453.69	-0.0815024
AAEL009946-RA	1131.02	1322.17	2453.19	0.225282
AAEL006422-RA	1264.33	1187.41	2451.74	-0.0905532
AAEL006939-RA	1642.18	799.849	2442.03	-1.03781
AAEL006609-RA	1179.77	1257.57	2437.34	0.0921398
AAEL000321-RA	1280.89	1151.1	2432	-0.154133
AAEL010826-RA	1346.84	1083.28	2430.12	-0.314171
AAEL017536-RA	668.214	4755.39	5423.6	2.83118
AAEL001769-RA	1243.03	1177.83	2420.86	-0.0777272
AAEL004010-RD	1216.45	1203.78	2420.23	-0.0151001
AAEL004010-RC	1216.29	1203.45	2419.74	-0.0153135
AAEL011746-RB	1221.97	1197.77	2419.74	-0.0288596
AAEL011746-RA	1221.5	1196.77	2418.26	-0.0295085
AAEL007113-RB	1093.71	1323.39	2417.1	0.275015
AAEL015010-RA	1273.16	1142.31	2415.47	-0.156469
AAEL010521-RB	1096.39	1314.37	2410.76	0.261613
AAEL008461-RA	1126.36	1282.97	2409.33	0.187809
AAEL009601-RA	1136.15	1268.6	2404.74	0.159088
AAEL005474-RA	1133.94	1263.59	2397.52	0.156185
AAEL013969-RA	1017.27	1376.51	2393.78	0.436318
AAEL014491-RA	1488.2	896.851	2385.05	-0.730627
AAEL001703-RA	2375.47	5.90253	2381.37	-8.65266
AAEL005312-RD	1385.18	994.855	2380.03	-0.477513
AAEL007113-RA	1080.06	1299.89	2379.95	0.267282
AAEL014637-RA	1228.75	1147.99	2376.74	-0.0980898
AAEL006038-RA	1389.36	985.277	2374.64	-0.495817
AAEL008781-RA	2365.92	5.90253	2371.83	-8.64685
AAEL007619-RA	1006.46	1364.82	2371.28	0.439418
AAEL007011-RA	1235.38	1135.51	2370.89	-0.12161
AAEL002861-RA	1042.35	1320.61	2362.96	0.341357
AAEL012251-RA	1038.02	1320.83	2358.85	0.347617
AAEL002501-RA	1182.06	1172.04	2354.1	-0.0122728
AAEL006087-RA	1346.37	1007.66	2354.03	-0.41806
AAEL017766-RA	1164.39	1188.75	2353.13	0.0298736
AAEL010867-RA	643.129	3708.84	4351.97	2.52779
AAEL008936-RA	478.186	2867.87	3346.06	2.58434
AAEL004783-RA	1432.11	912.442	2344.55	-0.65034
AAEL010521-RA	1068.7	1275.17	2343.87	0.254831
AAEL001289-RA	1219.45	1121.48	2340.93	-0.12082
AAEL004010-RA	1173.14	1167.7	2340.84	-0.00670868
AAEL004010-RB	1172.83	1167.59	2340.41	-0.0064582
AAEL017545-RA	1039.2	1298.89	2338.09	0.321809
AAEL003608-RA	1181.27	1156.23	2337.49	-0.0309085
AAEL009770-RA	1304.17	1032.39	2336.55	-0.337144
AAEL008852-RA	1282.31	1051.76	2334.08	-0.285939
AAEL012505-RA	454.206	1878.34	2332.55	2.04804
AAEL008041-RB	1288.47	1041.74	2330.21	-0.30666
AAEL005037-RA	1089.21	1240.65	2329.86	0.187808
AAEL000424-RA	1184.97	1142.64	2327.61	-0.052483
AAEL000276-RA	1282.87	1044.3	2327.17	-0.296832
AAEL004586-RB	1336.03	990.512	2326.55	-0.431711
AAEL007236-RA	1187.42	1135.4	2322.82	-0.0646261
AAEL007987-RA	1086.21	1233.96	2320.18	0.183992
AAEL017545-RB	1053.08	1264.37	2317.45	0.263797
AAEL008259-RA	774.706	1542.57	2317.27	0.993611
AAEL015064-RB	1238.77	1078.05	2316.82	-0.20049
AAEL006222-RA	1167.86	1148.65	2316.51	-0.0239174
AAEL004818-RA	1329.57	986.391	2315.96	-0.430723
AAEL002077-RA	1127.55	1187.08	2314.62	0.0742255
AAEL004148-RA	1246.03	1068.36	2314.39	-0.221942
AAEL014026-RA	1069.33	1244.88	2314.21	0.219294
AAEL000703-RA	1367.35	946.855	2314.21	-0.530167
AAEL002254-RA	1007.96	1303.79	2311.75	0.371273
AAEL014556-RA	894.292	1414.71	2309.01	0.661693
AAEL003293-RA	1173.69	1134.96	2308.65	-0.0484188
AAEL000037-RA	528.513	2777.22	3305.73	2.39363
AAEL006863-RB	881.828	1417.5	2299.33	0.684778
AAEL013952-RA	1128.18	1170.71	2298.88	0.0533834
AAEL012282-RA	1127.63	1170.59	2298.22	0.0539525
AAEL012207-RD	1155.71	1139.41	2295.12	-0.0204888
AAEL003670-RA	1168.49	1126.6	2295.09	-0.0526618
AAEL002182-RA	1241.06	1051.21	2292.27	-0.239525
AAEL012207-RA	1154.13	1137.3	2291.43	-0.0211998
AAEL006472-RA	1243.82	1047.31	2291.13	-0.24809
AAEL012631-RA	1034.23	1253.56	2287.79	0.27748
AAEL006794-RA	1067.28	1217.04	2284.32	0.189431
AAEL014039-RA	1120.45	1163.8	2284.25	0.0547688
AAEL013171-RA	900.602	1383.31	2283.91	0.619161
AAEL017546-RA	1321.13	957.435	2278.56	-0.46452
AAEL004738-RA	1214.95	1054.99	2269.94	-0.203661
AAEL005458-RA	884.195	1382.75	2266.95	0.645106
AAEL009678-RA	1214.63	1048.65	2263.28	-0.211994
AAEL013075-RA	1314.26	948.86	2263.12	-0.469987
AAEL010065-RA	817.381	1441	2258.38	0.817987
AAEL012509-RA	969.703	1287.98	2257.68	0.409491
AAEL012858-RA	1010.25	1241.42	2251.67	0.297286
AAEL007927-RA	1121.55	1129.05	2250.61	0.00961767
AAEL002861-RB	993.605	1255.23	2248.84	0.337213
AAEL002624-RA	517.391	1730.44	2247.83	1.74182
AAEL007258-RA	1261.81	985.389	2247.19	-0.356725
AAEL008041-RA	1238.54	1007.55	2246.09	-0.297782
AAEL014039-RB	1101.52	1143.75	2245.27	0.0542871
AAEL004859-RA	1214.16	1030.38	2244.54	-0.23678
AAEL010693-RA	1235.06	1008.11	2243.17	-0.292936
AAEL000428-RA	786.617	1455.59	2242.2	0.887867
AAEL002813-RA	1154.6	1087.51	2242.12	-0.0863648
AAEL009648-RA	1133.78	1108.23	2242.01	-0.0328847
AAEL007549-RA	1047.09	1189.64	2236.73	0.184142
AAEL012666-RA	1045.82	1188.86	2234.68	0.184936
AAEL017251-RA	1053.24	1179.73	2232.97	0.163619
AAEL005336-RA	1015.69	1213.47	2229.16	0.256677
AAEL008134-RA	1032.02	1195.43	2227.45	0.212058
AAEL013356-RB	1061.13	1165.47	2226.6	0.135315
AAEL009201-RA	1065.07	1159.35	2224.42	0.12236
AAEL012865-RA	1377.37	844.953	2222.32	-0.704972
AAEL003243-RA	806.811	1409.59	2216.4	0.804975
AAEL008832-RA	1190.97	1024.03	2215	-0.217873
AAEL006411-RB	1036.28	1177.05	2213.33	0.183766
AAEL014937-RA	726.429	14485.8	15212.2	4.31767
AAEL002764-RA	1156.26	1055.33	2211.59	-0.131775
AAEL006863-RA	846.804	1364.6	2211.4	0.688376
AAEL002784-RA	1176.45	1034.84	2211.29	-0.185043
AAEL009160-RB	1178.98	1028.27	2207.24	-0.197325
AAEL010403-RA	1009.3	1197.66	2206.96	0.246856
AAEL009160-RA	1178.43	1028.15	2206.58	-0.196805
AAEL010312-RA	1327.12	879.366	2206.49	-0.593764
AAEL013132-RB	1153.03	1053.21	2206.24	-0.13063
AAEL010611-RA	1084.16	1121.93	2206.09	0.0493978
AAEL011187-RA	1134.41	1071.48	2205.89	-0.0823421
AAEL009074-RA	985.243	1220.6	2205.84	0.309037
AAEL013233-RA	1016.17	1183.18	2199.34	0.219534
AAEL002764-RB	1148.21	1046.2	2194.41	-0.134239
AAEL004589-RA	1037.62	1156.34	2193.96	0.156285
AAEL013071-RA	1071.38	1121.7	2193.09	0.0662174
AAEL012207-RB	1109.33	1083.17	2192.5	-0.0344228
AAEL003229-RA	1003.86	1187.75	2191.6	0.242668
AAEL011689-RA	1075.88	1115.13	2191.01	0.0516996
AAEL003109-RA	1130.62	1058.45	2189.07	-0.0951707
AAEL009997-RA	1326.49	862.549	2189.04	-0.620934
AAEL006971-RA	115.484	2072.68	2188.16	4.16573
AAEL000436-RA	1085.19	1101.88	2187.07	0.022023
AAEL017012-RB	1028.16	1155.78	2183.94	0.168812
AAEL011369-RA	919.297	1261.14	2180.43	0.456122
AAEL012027-RA	1339.35	839.496	2178.84	-0.673935
AAEL007547-RA	873.23	1305.24	2178.47	0.57988
AAEL005401-RB	698.347	1478.31	2176.65	1.08193
AAEL005401-RA	697.558	1477.3	2174.86	1.08258
AAEL004902-RA	960.474	1210.69	2171.16	0.334008
AAEL000271-RC	859.662	1309.92	2169.58	0.607633
AAEL001495-RB	1387.23	776.684	2163.91	-0.836806
AAEL009241-RA	1124.55	1039.29	2163.84	-0.113748
AAEL013132-RC	1131.33	1031.61	2162.94	-0.133132
AAEL006411-RA	1012.54	1150.1	2162.64	0.183789
AAEL012147-RA	1259.99	901.639	2161.63	-0.482791
AAEL012032-RA	1327.91	833.593	2161.5	-0.671741
AAEL011215-RA	1277.9	882.595	2160.49	-0.533948
AAEL003605-RA	1204.3	955.319	2159.62	-0.33414
AAEL005312-RC	1238.22	919.793	2158.01	-0.428887
AAEL000923-RA	1448.99	708.749	2157.74	-1.0317
AAEL001479-RA	1119.74	1034.17	2153.91	-0.114691
AAEL013356-RA	1025.47	1127.94	2153.41	0.137401
AAEL002761-RB	1089.53	1063.35	2152.87	-0.0350886
AAEL002194-RA	925.213	1226.39	2151.6	0.40656
AAEL017605-RA	995.025	1155.23	2150.25	0.215371
AAEL017195-RA	1101.75	1047.75	2149.51	-0.0724991
AAEL006514-RA	1085.66	1063.57	2149.23	-0.0296592
AAEL009719-RA	1161.86	975.811	2137.67	-0.251764
AAEL008484-RA	1399.77	737.482	2137.25	-0.924511
AAEL004484-RA	1298.33	837.603	2135.93	-0.632317
AAEL010697-RB	881.276	1254.57	2135.84	0.509523
AAEL013880-RA	1140.96	994.187	2135.14	-0.198656
AAEL010965-RA	802.709	1330.74	2133.45	0.729282
AAEL002269-RA	974.357	1159.01	2133.37	0.250373
AAEL009625-RA	951.166	1181.73	2132.9	0.313133
AAEL012671-RA	972.149	1160.57	2132.72	0.255586
AAEL009927-RA	880.487	1250.89	2131.38	0.506582
AAEL007065-RA	944.303	1185.07	2129.38	0.327653
AAEL003415-RA	1132.28	994.744	2127.02	-0.186835
AAEL004320-RA	1203.67	921.018	2124.69	-0.386138
AAEL004394-RA	1193.18	929.704	2122.88	-0.359965
AAEL014931-RB	1022.24	1098.54	2120.78	0.103853
AAEL010579-RA	1302.59	815.997	2118.58	-0.674745
AAEL004381-RA	1427.7	690.151	2117.85	-1.0487
AAEL009038-RA	1061.84	1055.44	2117.28	-0.00872011
AAEL005312-RA	1219.05	897.185	2116.24	-0.442282
AAEL003873-RA	1026.42	1089.63	2116.05	0.0862167
AAEL005324-RA	943.12	1170.93	2114.05	0.31214
AAEL008862-RA	1232.7	880.479	2113.18	-0.485458
AAEL006847-RA	1165.88	945.853	2111.74	-0.301737
AAEL005312-RE	1220.79	890.725	2111.51	-0.454758
AAEL010565-RB	1242.32	869.12	2111.44	-0.515411
AAEL001746-RA	1023.74	1086.73	2110.47	0.0861525
AAEL011480-RA	1131.49	977.036	2108.53	-0.211742
AAEL013936-RC	833.789	1274.5	2108.29	0.612179
AAEL000271-RA	837.259	1270.94	2108.2	0.602146
AAEL004375-RA	1194.76	910.215	2104.97	-0.392436
AAEL005277-RA	1152	951.198	2103.2	-0.276324
AAEL007441-RA	806.89	1293.77	2100.66	0.681136
AAEL005312-RF	1212.98	886.827	2099.8	-0.451827
AAEL008635-RA	806.101	1291.43	2097.53	0.679936
AAEL005312-RB	1210.06	885.825	2095.88	-0.449983
AAEL006196-RA	1036.2	1057.67	2093.87	0.0295809
AAEL010697-RA	867.787	1224.83	2092.62	0.49717
AAEL005008-RA	904.31	1187.97	2092.28	0.393607
AAEL009824-RA	1197.83	889.389	2087.22	-0.429539
AAEL006136-RA	713.256	1373.62	2086.88	0.94549
AAEL015049-RA	978.933	1105.56	2084.49	0.17549
AAEL007441-RB	810.518	1273.61	2084.13	0.652007
AAEL011527-RA	1067.83	1014.34	2082.18	-0.0741387
AAEL003193-RB	1058.68	1019.8	2078.48	-0.0539821
AAEL000709-RB	774.232	1299.67	2073.9	0.747308
AAEL007187-RA	1135.59	937.277	2072.87	-0.276898
AAEL001952-RA	992.658	1078.94	2071.6	0.120243
AAEL002841-RA	934.758	1134.96	2069.71	0.279972
AAEL000598-RA	0.178883	4.99024	5.16912	4.80202
AAEL001666-RA	1482.99	579.116	2062.11	-1.35659
AAEL010801-RA	947.537	1114.02	2061.56	0.23352
AAEL005008-RC	890.426	1165.92	2056.34	0.388897
AAEL005380-RA	1174.17	881.148	2055.31	-0.414182
AAEL010340-RB	1060.42	994.632	2055.05	-0.0923984
AAEL011102-RA	920.323	1133.29	2053.61	0.3003
AAEL012083-RA	1017.11	1035.84	2052.95	0.026321
AAEL007526-RA	998.101	1054.66	2052.76	0.07952
AAEL006634-RA	975.304	1075.04	2050.34	0.140467
AAEL004358-RA	1129.05	915.338	2044.38	-0.302728
AAEL017109-RA	955.583	1085.29	2040.87	0.183622
AAEL006004-RA	1015.77	1023.25	2039.02	0.0105894
AAEL013857-RB	894.37	1139.08	2033.45	0.348921
AAEL009875-RB	872.757	1160.01	2032.77	0.410491
AAEL003664-RB	1148.61	881.148	2029.76	-0.382432
AAEL004372-RA	1217.24	810.095	2027.33	-0.587448
AAEL002761-RD	1022.24	1003.65	2025.89	-0.026472
AAEL011542-RA	2024.99	0.890948	2025.89	-11.1503
AAEL012571-RA	440.953	1584.77	2025.73	1.84558
AAEL009381-RA	1301.96	723.673	2025.63	-0.847272
AAEL002698-RA	1206.04	819.561	2025.6	-0.557349
AAEL009392-RA	1187.97	836.155	2024.13	-0.506658
AAEL004546-RA	980.51	1042.85	2023.36	0.0889337
AAEL014909-RA	438.193	1581.43	2019.63	1.8516
AAEL005816-RA	1005.28	1013.12	2018.4	0.0112077
AAEL000262-RA	1304.88	713.204	2018.08	-0.871525
AAEL014516-RA	2016.55	0.890948	2017.44	-11.1443
AAEL017615-RA	994.709	1019.69	2014.4	0.0357842
AAEL000064-RA	778.334	1232.18	2010.52	0.662753
AAEL001159-RA	911.409	1095.75	2007.16	0.265754
AAEL009475-RA	1088.97	917.231	2006.2	-0.247612
AAEL005579-RA	1022.32	982.604	2004.92	-0.0571614
AAEL009875-RA	863.922	1140.86	2004.78	0.401148
AAEL013857-RA	880.881	1123.04	2003.92	0.35039
AAEL005008-RB	869.286	1131.95	2001.24	0.380907
AAEL008880-RA	996.287	1000.65	1996.93	0.00629891
AAEL011518-RA	1065.15	930.707	1995.86	-0.19466
AAEL002748-RA	1065.07	929.37	1994.44	-0.196626
AAEL002532-RA	1203.51	790.271	1993.78	-0.60683
AAEL017603-RA	980.431	1007.11	1987.54	0.0387263
AAEL011395-RA	976.724	1010.67	1987.39	0.0492883
AAEL012579-RA	1081.87	903.755	1985.63	-0.259528
AAEL007841-RA	1179.22	806.308	1985.52	-0.548424
AAEL002687-RA	924.582	1057.89	1982.47	0.194315
AAEL005947-RB	1103.49	878.252	1981.74	-0.329364
AAEL011025-RA	1079.51	902.196	1981.7	-0.25886
AAEL013020-RA	914.012	1060.79	1974.8	0.214847
AAEL005947-RA	1097.81	876.582	1974.39	-0.324666
AAEL004984-RA	1092.13	882.15	1974.28	-0.308047
AAEL010801-RB	908.254	1061.68	1969.93	0.225176
AAEL014042-RA	1134.49	835.152	1969.64	-0.441931
AAEL012282-RC	972.227	997.082	1969.31	0.0364186
AAEL017240-RB	1283.58	685.139	1968.72	-0.905701
AAEL012409-RA	937.756	1030.83	1968.58	0.136518
AAEL009078-RA	970.886	995.969	1966.86	0.0367976
AAEL011989-RB	1041.41	924.136	1965.54	-0.172358
AAEL011756-RA	938.624	1023.7	1962.32	0.125174
AAEL009285-RA	1072.8	889.166	1961.97	-0.27086
AAEL004176-RB	1002.91	958.66	1961.57	-0.0651049
AAEL014312-RA	740.076	1220.71	1960.79	0.721975
AAEL010608-RA	1083.45	876.359	1959.81	-0.306042
AAEL014360-RA	1158.07	801.408	1959.48	-0.53112
AAEL014275-RA	891.215	1067.47	1958.68	0.260346
AAEL004176-RA	1001.34	956.099	1957.43	-0.0666936
AAEL010170-RA	1022.87	934.493	1957.36	-0.130367
AAEL010170-RB	1022.24	934.27	1956.51	-0.129821
AAEL012950-RA	949.273	1006.55	1955.82	0.0845223
AAEL000181-RA	1116.9	837.714	1954.61	-0.414968
AAEL012207-RE	1001.34	952.423	1953.76	-0.0722499
AAEL015053-RA	761.927	1188.08	1950.01	0.640907
AAEL017354-RA	869.996	1078.83	1948.82	0.310383
AAEL012963-RA	1205.96	741.046	1947	-0.702543
AAEL012282-RB	961.105	981.936	1943.04	0.0309351
AAEL012243-RB	1105.14	837.825	1942.97	-0.399514
AAEL014238-RA	1214.71	726.123	1940.84	-0.74233
AAEL009976-RA	1114.85	824.35	1939.2	-0.435518
AAEL006727-RA	968.993	967.458	1936.45	-0.00228734
AAEL010611-RB	954.242	982.159	1936.4	0.0416008
AAEL012951-RA	1037.86	896.182	1934.04	-0.211744
AAEL011689-RB	953.059	980.488	1933.55	0.0409349
AAEL007490-RA	918.666	1013.68	1932.34	0.141984
AAEL010484-RA	1041.01	891.059	1932.07	-0.224395
AAEL007490-RB	917.483	1012.9	1930.38	0.142734
AAEL000427-RA	1063.65	866.113	1929.77	-0.2964
AAEL009029-RA	1130.54	797.51	1928.05	-0.503444
AAEL007136-RA	850.196	1073.93	1924.12	0.337028
AAEL001126-RB	1081.4	842.391	1923.79	-0.360339
AAEL003130-RA	730.058	1193.2	1923.26	0.708755
AAEL003130-RB	729.979	1192.65	1922.62	0.708238
AAEL008753-RA	491.833	1430.75	1922.58	1.54053
AAEL009692-RA	934.679	985.945	1920.62	0.0770362
AAEL012632-RA	942.173	978.261	1920.43	0.054227
AAEL009719-RB	1052.85	864.999	1917.84	-0.283523
AAEL002761-RC	965.917	950.53	1916.45	-0.0231666
AAEL010798-RA	1042.04	874.243	1916.28	-0.253303
AAEL012394-RA	991.475	923.468	1914.94	-0.102515
AAEL005056-RA	881.118	1032.5	1913.62	0.228731
AAEL003789-RA	992.106	921.129	1913.23	-0.107091
AAEL011876-RA	1138.28	774.791	1913.07	-0.554971
AAEL006519-RA	1016.88	894.735	1911.61	-0.184611
AAEL015297-RA	1066.81	844.062	1910.87	-0.337879
AAEL004704-RA	1055.13	855.422	1910.55	-0.302718
AAEL010565-RC	1138.12	771.227	1909.34	-0.561422
AAEL008574-RA	808.073	1098.2	1906.28	0.44259
AAEL010170-RC	994.788	909.101	1903.89	-0.129948
AAEL004388-RA	1359.62	541.585	1901.2	-1.32794
AAEL002068-RA	956.214	944.516	1900.73	-0.0177583
AAEL003497-RA	969.782	929.37	1899.15	-0.0614073
AAEL005017-RA	836.234	1061.79	1898.02	0.344516
AAEL001770-RA	879.698	1018.24	1897.94	0.211
AAEL000485-RA	975.462	922.354	1897.82	-0.0807647
AAEL000090-RA	843.412	1053.66	1897.07	0.321096
AAEL006610-RA	977.118	918.902	1896.02	-0.0886228
AAEL009345-RA	918.903	973.138	1892.04	0.082732
AAEL014238-RB	1167.94	723.895	1891.83	-0.690107
AAEL010248-RA	1012.14	879.366	1891.51	-0.202877
AAEL017204-RA	884.983	1004.32	1889.3	0.182498
AAEL006727-RB	943.751	944.405	1888.16	0.000999493
AAEL004401-RA	1273.87	614.086	1887.96	-1.05271
AAEL001952-RB	908.727	977.815	1886.54	0.105715
AAEL009346-RA	911.094	975.143	1886.24	0.0980141
AAEL000079-RA	1325.86	559.738	1885.6	-1.2441
AAEL006917-RA	906.518	977.927	1884.45	0.10939
AAEL001583-RA	994.788	882.373	1877.16	-0.173001
AAEL000485-RB	963.866	911.663	1875.53	-0.0803325
AAEL000271-RB	746.387	1125.94	1872.32	0.593129
AAEL002118-RA	916.536	955.765	1872.3	0.060463
AAEL006836-RA	1000.15	868.786	1868.94	-0.203147
AAEL003130-RC	706.157	1162.02	1868.18	0.718574
AAEL009765-RA	929.552	938.391	1867.94	0.0136536
AAEL011018-RA	936.415	929.482	1865.9	-0.0107215
AAEL003193-RA	951.166	913.779	1864.94	-0.0578523
AAEL013989-RA	786.853	1076.6	1863.45	0.452315
AAEL015373-RA	938.624	923.134	1861.76	-0.0240072
AAEL006434-RA	695.507	1166.14	1861.65	0.745603
AAEL012518-RA	871.81	989.286	1861.1	0.182375
AAEL003579-RA	1069.96	790.605	1860.57	-0.436532
AAEL004586-RA	1091.42	768.554	1859.97	-0.505986
AAEL013567-RA	1109.64	746.837	1856.48	-0.571227
AAEL002601-RA	554.939	1297.78	1852.72	1.22564
AAEL002705-RA	1080.93	771.116	1852.04	-0.487251
AAEL009169-RA	847.041	1003.76	1850.81	0.244917
AAEL014413-RA	892.793	956.99	1849.78	0.100178
AAEL001169-RA	1022.16	825.797	1847.96	-0.307761
AAEL011130-RA	926.16	920.127	1846.29	-0.00942919
AAEL004496-RA	900.839	944.182	1845.02	0.0677964
AAEL002761-RG	928.605	915.004	1843.61	-0.0212882
AAEL000231-RA	911.015	931.598	1842.61	0.0322326
AAEL005424-RA	1164.78	677.009	1841.79	-0.78281
AAEL010834-RA	929.394	909.547	1838.94	-0.0311432
AAEL008319-RA	923.32	915.561	1838.88	-0.012176
AAEL010565-RA	1094.73	742.271	1837	-0.56056
AAEL017010-RA	997.312	838.048	1835.36	-0.251012
AAEL014361-RA	855.481	978.706	1834.19	0.19414
AAEL009092-RA	832.526	1000.42	1832.95	0.265042
AAEL014904-RA	943.199	889.723	1832.92	-0.0842055
AAEL004307-RB	933.26	893.064	1826.32	-0.0635146
AAEL009883-RA	979.248	844.841	1824.09	-0.212994
AAEL006205-RB	1143.64	678.346	1821.98	-0.75354
AAEL005446-RA	851.301	969.797	1821.1	0.188014
AAEL004688-RA	820.852	1000.09	1820.94	0.284935
AAEL005411-RA	762.715	1057.33	1820.05	0.471212
AAEL000386-RA	909.279	905.537	1814.82	-0.00594925
AAEL004471-RA	932.55	882.261	1814.81	-0.0799744
AAEL009212-RC	1109.64	704.517	1814.16	-0.655386
AAEL007242-RA	1163.91	649.835	1813.75	-0.840836
AAEL006239-RA	955.504	858.094	1813.6	-0.155126
AAEL007526-RB	884.037	928.145	1812.18	0.070244
AAEL006362-RA	934.285	872.795	1807.08	-0.0982199
AAEL000672-RA	1119.34	686.364	1805.71	-0.705607
AAEL002417-RB	942.962	860.656	1803.62	-0.131763
AAEL007624-RA	674.446	1129.17	1803.61	0.743482
AAEL007023-RA	874.571	927.031	1801.6	0.084043
AAEL011514-RA	892.951	908.21	1801.16	0.024446
AAEL006585-RA	177.17	1623.64	1800.81	3.19603
AAEL007728-RA	899.971	897.519	1797.49	-0.00393647
AAEL009076-RA	795.452	1000.87	1796.32	0.331407
AAEL000227-RA	775.968	1015.01	1790.98	0.387429
AAEL003210-RA	826.137	962.335	1788.47	0.220159
AAEL003299-RA	456.02	7331.97	7787.99	4.00703
AAEL011465-RA	865.421	922.465	1787.89	0.0920934
AAEL006509-RA	836.313	944.405	1780.72	0.175363
AAEL003466-RA	1003.23	775.013	1778.24	-0.372357
AAEL012272-RA	866.367	911.328	1777.7	0.0729927
AAEL002417-RA	930.499	846.289	1776.79	-0.136853
AAEL008141-RA	902.653	873.575	1776.23	-0.0472408
AAEL001154-RA	844.753	927.254	1772.01	0.134435
AAEL012272-RB	863.922	907.876	1771.8	0.0715947
AAEL005307-RA	854.692	916.786	1771.48	0.101179
AAEL002194-RB	760.27	1009.78	1770.05	0.409455
AAEL017380-RA	44.2531	624.653	668.906	3.8192
AAEL012701-RA	878.199	890.168	1768.37	0.0195297
AAEL014318-RA	896.106	872.238	1768.34	-0.038947
AAEL010514-RA	851.222	913.333	1764.55	0.101606
AAEL017733-RA	870.627	892.173	1762.8	0.0352693
AAEL017213-RA	916.931	845.064	1762	-0.117752
AAEL003210-RB	820.536	940.73	1761.27	0.197213
AAEL001061-RB	1224.42	534.123	1758.54	-1.19685
AAEL012713-RA	765.319	990.066	1755.38	0.371464
AAEL002174-RA	796.477	958.215	1754.69	0.266716
AAEL014529-RA	916.694	836.266	1752.96	-0.132478
AAEL001275-RA	715.307	1036.84	1752.15	0.53556
AAEL009414-RA	855.324	896.182	1751.51	0.0673221
AAEL014329-RA	1101.59	649.613	1751.21	-0.761942
AAEL011479-RA	909.043	841.946	1750.99	-0.11062
AAEL009636-RB	980.983	767.329	1748.31	-0.354383
AAEL005211-RA	918.508	829.027	1747.54	-0.147874
AAEL014199-RA	830.712	916.451	1747.16	0.14171
AAEL009932-RA	1009.14	737.482	1746.63	-0.452453
AAEL017412-RA	816.592	929.927	1746.52	0.187502
AAEL001495-RA	1103.8	642.708	1746.51	-0.780249
AAEL002542-RA	950.929	795.394	1746.32	-0.257668
AAEL002892-RA	919.928	825.797	1745.73	-0.155733
AAEL000625-RA	0.378883	7.80809	8.18698	4.36515
AAEL010574-RA	956.057	786.819	1742.88	-0.281065
AAEL003491-RA	845.858	896.182	1742.04	0.0833775
AAEL001372-RA	1031.31	710.42	1741.73	-0.537735
AAEL014051-RA	1096.15	644.044	1740.2	-0.767217
AAEL001913-RA	965.286	774.902	1740.19	-0.316942
AAEL012279-RA	885.93	853.751	1739.68	-0.0533773
AAEL007521-RA	1077.38	661.418	1738.8	-0.703891
AAEL001742-RA	944.855	793.723	1738.58	-0.251457
AAEL000087-RA	350.712	1386.98	1737.7	1.98359
AAEL001341-RA	911.409	824.016	1735.42	-0.145427
AAEL008507-RA	998.101	733.473	1731.57	-0.444442
AAEL010204-RA	822.745	907.542	1730.29	0.141519
AAEL004412-RA	1078.88	651.172	1730.05	-0.72842
AAEL013854-RA	1018.37	710.531	1728.9	-0.519298
AAEL002475-RA	1042.35	685.139	1727.49	-0.605377
AAEL006041-RA	815.961	910.549	1726.51	0.158236
AAEL007484-RA	818.564	907.319	1725.88	0.148515
AAEL012217-RA	1162.33	562.411	1724.75	-1.04733
AAEL002417-RC	904.231	819.561	1723.79	-0.14184
AAEL014034-RA	1138.75	583.014	1721.76	-0.965846
AAEL009351-RA	872.52	849.074	1721.59	-0.0392987
AAEL000695-RA	1189.79	529.112	1718.9	-1.16906
AAEL004435-RA	852.01	866.781	1718.79	0.0247965
AAEL008642-RA	900.681	818.002	1718.68	-0.138912
AAEL009925-RA	808.704	909.881	1718.58	0.170066
AAEL005066-RA	918.587	799.626	1718.21	-0.200092
AAEL001939-RA	1082.82	635.023	1717.84	-0.769913
AAEL007402-RA	1071.7	645.158	1716.86	-0.732175
AAEL007092-RA	816.671	898.632	1715.3	0.137976
AAEL007484-RB	814.62	897.853	1712.47	0.140352
AAEL007967-RB	818.012	893.732	1711.74	0.127721
AAEL007967-RA	817.381	893.287	1710.67	0.128115
AAEL017245-RA	757.982	950.419	1708.4	0.326399
AAEL008661-RA	949.667	758.531	1708.2	-0.324214
AAEL015099-RE	1025.08	682.466	1707.55	-0.586905
AAEL011289-RA	894.607	812.099	1706.71	-0.139598
AAEL006315-RA	903.836	802.521	1706.36	-0.171522
AAEL012821-RA	1014.27	692.044	1706.32	-0.551509
AAEL000099-RA	619.938	1084.62	1704.56	0.806991
AAEL013279-RA	664.27	1039.96	1704.23	0.646685
AAEL005077-RA	982.482	721.222	1703.7	-0.445987
AAEL011817-RA	871.573	828.359	1699.93	-0.073366
AAEL017008-RA	798.686	900.971	1699.66	0.173853
AAEL014212-RA	1048.51	650.838	1699.34	-0.687967
AAEL006291-RA	924.109	774.345	1698.45	-0.255086
AAEL014057-RA	985.874	711.979	1697.85	-0.469569
AAEL004112-RA	1071.07	626.559	1697.63	-0.773526
AAEL015099-RI	1017.58	679.125	1696.71	-0.5834
AAEL012360-RA	888.612	808.09	1696.7	-0.137038
AAEL015099-RC	1018.22	677.455	1695.67	-0.587847
AAEL015099-RJ	1018.14	676.898	1695.03	-0.588922
AAEL015099-RF	1018.69	675.116	1693.81	-0.593507
AAEL015099-RG	1016.48	676.786	1693.27	-0.58681
AAEL007477-RA	957.555	735.255	1692.81	-0.381111
AAEL801286-RA	685.174	1005.1	1690.27	0.552798
AAEL007767-RA	839.232	847.737	1686.97	0.0145481
AAEL005114-RA	918.824	767.886	1686.71	-0.258897
AAEL000564-RA	933.733	751.292	1685.02	-0.313636
AAEL015263-RA	917.167	766.772	1683.94	-0.258387
AAEL000564-RB	931.919	749.733	1681.65	-0.313827
AAEL015146-RA	834.577	843.282	1677.86	0.0149698
AAEL003697-RA	604.24	1072.81	1677.05	0.828204
AAEL001917-RA	882.38	794.057	1676.44	-0.152157
AAEL003800-RA	978.775	696.276	1675.05	-0.491318
AAEL004117-RA	957.398	716.211	1673.61	-0.418734
AAEL014959-RA	866.998	804.749	1671.75	-0.10749
AAEL002759-RA	814.068	857.092	1671.16	0.0743009
AAEL006830-RA	1217.47	452.379	1669.85	-1.42829
AAEL004329-RA	789.378	879.254	1668.63	0.155565
AAEL003210-RC	775.337	892.284	1667.62	0.202681
AAEL010526-RA	1025.55	641.705	1667.26	-0.676418
AAEL006741-RA	855.955	811.097	1667.05	-0.0776601
AAEL007521-RB	1031.23	633.575	1664.81	-0.70278
AAEL008517-RA	800.737	863.997	1664.73	0.109698
AAEL012057-RA	1081.16	582.123	1663.29	-0.893189
AAEL012234-RA	852.01	810.206	1662.22	-0.0725826
AAEL009265-RA	1004.33	657.742	1662.08	-0.610643
AAEL009273-RA	775.1	886.048	1661.15	0.193002
AAEL009647-RA	813.121	847.626	1660.75	0.0599566
AAEL006040-RA	807.836	851.524	1659.36	0.0759836
AAEL014004-RA	161.078	1494.79	1655.87	3.21411
AAEL003466-RB	932.707	722.893	1655.6	-0.367642
AAEL007354-RA	851.774	802.521	1654.3	-0.0859304
AAEL000608-RA	810.36	843.394	1653.75	0.0576424
AAEL002761-RH	851.537	801.519	1653.06	-0.0873325
AAEL002306-RA	978.223	673.445	1651.67	-0.538602
AAEL006589-RA	822.587	827.357	1649.94	0.00834058
AAEL013092-RA	829.687	819.784	1649.47	-0.0173236
AAEL010481-RA	818.564	827.468	1646.03	0.0156078
AAEL006931-RB	918.43	725.232	1643.66	-0.340727
AAEL011975-RA	885.851	757.64	1643.49	-0.225552
AAEL010012-RA	780.148	862.326	1642.47	0.144485
AAEL005877-RC	910.226	732.137	1642.36	-0.314112
AAEL005877-RB	905.887	736.257	1642.14	-0.299122
AAEL007784-RA	708.76	931.263	1640.02	0.393893
AAEL007651-RA	802.314	837.603	1639.92	0.062098
AAEL002759-RD	798.686	840.721	1639.41	0.0739987
AAEL003210-RD	759.955	879.032	1638.99	0.210002
AAEL002759-RC	800.342	838.382	1638.72	0.0669906
AAEL017598-RA	791.271	847.18	1638.45	0.0984972
AAEL007162-RA	705.526	932.6	1638.13	0.40256
AAEL001171-RA	835.682	802.076	1637.76	-0.0592148
AAEL002036-RA	1081.4	556.174	1637.58	-0.959292
AAEL003210-RE	759.166	878.029	1637.2	0.209854
AAEL011989-RA	870.785	765.102	1635.89	-0.186664
AAEL007293-RA	767.843	867.338	1635.18	0.175783
AAEL005877-RA	901.943	733.028	1634.97	-0.299169
AAEL006744-RA	979.406	655.181	1634.59	-0.580013
AAEL011498-RA	848.461	785.259	1633.72	-0.111679
AAEL015572-RA	745.598	887.941	1633.54	0.252066
AAEL007293-RB	766.817	866.336	1633.15	0.176043
AAEL004221-RA	924.03	708.415	1632.45	-0.383345
AAEL007022-RA	913.618	717.881	1631.5	-0.347845
AAEL003433-RA	827.32	804.081	1631.4	-0.0411057
AAEL010899-RA	999.363	631.905	1631.27	-0.661301
AAEL009604-RD	880.093	749.287	1629.38	-0.232136
AAEL012207-RC	829.292	799.626	1628.92	-0.0525555
AAEL000301-RA	840.415	788.266	1628.68	-0.0924184
AAEL001593-RC	1011.27	612.861	1624.14	-0.722543
AAEL000471-RA	740.628	882.261	1622.89	0.252456
AAEL005769-RA	489.23	3132.06	3621.29	2.67853
AAEL008768-RB	837.417	783.366	1620.78	-0.0962599
AAEL009913-RA	904.783	715.877	1620.66	-0.33786
AAEL003610-RA	563.458	1057.11	1620.57	0.907745
AAEL000343-RA	993.684	626.225	1619.91	-0.666105
AAEL015182-RA	963.156	656.072	1619.23	-0.553916
AAEL003573-RA	891.531	727.014	1618.54	-0.294302
AAEL015099-RA	974.988	643.265	1618.25	-0.599973
AAEL004235-RA	1041.33	576.889	1618.22	-0.85206
AAEL003125-RA	780.543	836.155	1616.7	0.0992921
AAEL002495-RA	1534.5	81.8559	1616.36	-4.22854
AAEL002866-RA	863.054	751.96	1615.01	-0.198795
AAEL003643-RA	642.262	967.904	1610.17	0.591702
AAEL003769-RB	813.358	795.283	1608.64	-0.0324231
AAEL009766-RA	809.572	797.733	1607.3	-0.0212535
AAEL009722-RA	598.797	1008.44	1607.24	0.751988
AAEL017385-RA	944.224	662.42	1606.64	-0.511383
AAEL009869-RA	684.779	921.574	1606.35	0.428461
AAEL012326-RA	873.23	733.028	1606.26	-0.252494
AAEL005544-RA	896.658	708.526	1605.18	-0.339736
AAEL005813-RA	1046.3	558.847	1605.15	-0.904768
AAEL002737-RA	800.816	803.858	1604.67	0.00547021
AAEL000986-RB	800.737	799.069	1599.81	-0.00300798
AAEL009738-RA	898.157	701.622	1599.78	-0.356274
AAEL001022-RB	742.206	856.869	1599.08	0.207256
AAEL002629-RA	655.435	942.623	1598.06	0.524228
AAEL009912-RA	853.904	744.053	1597.96	-0.198668
AAEL011357-RA	855.797	742.16	1597.96	-0.205539
AAEL005970-RA	956.924	640.146	1597.07	-0.580003
AAEL009212-RD	964.181	632.35	1596.53	-0.608581
AAEL006323-RA	591.856	1004.66	1596.51	0.763383
AAEL004675-RA	866.998	728.461	1595.46	-0.251176
AAEL013131-RA	996.366	596.712	1593.08	-0.739639
AAEL009795-RA	740.392	851.746	1592.14	0.202135
AAEL013092-RB	799.238	792.387	1591.62	-0.0124202
AAEL014681-RA	760.191	829.695	1589.89	0.126219
AAEL008340-RA	823.613	765.547	1589.16	-0.105475
AAEL007548-RA	816.198	772.897	1589.1	-0.0786418
AAEL010402-RA	987.452	601.39	1588.84	-0.71541
AAEL002737-RB	791.981	795.505	1587.49	0.0064059
AAEL012851-RA	787.327	799.96	1587.29	0.0229653
AAEL007449-RA	942.962	644.044	1587.01	-0.55004
AAEL001306-RA	676.497	909.212	1585.71	0.426534
AAEL004587-RA	672.868	912.442	1585.31	0.439409
AAEL009508-RA	1057.5	526.328	1583.83	-1.00662
AAEL007293-RC	744.099	839.496	1583.59	0.174028
AAEL013128-RA	950.298	631.237	1581.53	-0.590199
AAEL009189-RA	1136.38	444.583	1580.97	-1.35392
AAEL005143-RB	775.81	802.41	1578.22	0.0486365
AAEL000693-RA	879.067	698.949	1578.02	-0.330787
AAEL004942-RA	930.893	645.937	1576.83	-0.527221
AAEL008025-RA	754.906	821.009	1575.91	0.1211
AAEL008565-RA	826.847	745.724	1572.57	-0.148979
AAEL005143-RA	772.26	799.737	1572	0.050439
AAEL003453-RA	712.862	858.54	1571.4	0.268263
AAEL008740-RA	769.499	801.742	1571.24	0.0592178
AAEL010244-RA	849.171	720.554	1569.72	-0.236948
AAEL004942-RB	926.554	642.93	1569.48	-0.527213
AAEL010978-RA	945.802	622.884	1568.69	-0.602574
AAEL010244-RB	848.145	719.997	1568.14	-0.23632
AAEL011271-RA	771.393	795.394	1566.79	0.0442043
AAEL006564-RA	832.053	733.25	1565.3	-0.18237
AAEL017240-RA	1043.7	521.427	1565.12	-1.00116
AAEL001588-RA	917.562	647.497	1565.06	-0.502933
AAEL015064-RA	849.407	715.209	1564.62	-0.248093
AAEL009604-RB	846.252	717.547	1563.8	-0.238014
AAEL006320-RA	891.057	670.995	1562.05	-0.409216
AAEL017248-RA	666.242	893.175	1559.42	0.422897
AAEL007696-RA	764.766	794.169	1558.94	0.0544266
AAEL013199-RA	735.659	822.456	1558.12	0.160903
AAEL007290-RA	845.937	710.42	1556.36	-0.251878
AAEL009357-RA	995.34	560.518	1555.86	-0.82843
AAEL002428-RA	765.003	790.271	1555.27	0.0468819
AAEL000574-RA	772.102	783.032	1555.13	0.0202789
AAEL002691-RA	848.855	706.076	1554.93	-0.265694
AAEL010804-RA	651.254	903.31	1554.56	0.472
AAEL002288-RB	536.322	1017.35	1553.67	0.923645
AAEL014906-RA	742.127	811.32	1553.45	0.128604
AAEL006684-RA	891.61	660.749	1552.36	-0.432309
AAEL001204-RA	808.625	743.719	1552.34	-0.120714
AAEL007470-RA	908.175	643.71	1551.88	-0.496559
AAEL010827-RA	826.689	724.898	1551.59	-0.189568
AAEL004839-RA	913.933	637.139	1551.07	-0.52048
AAEL008562-RA	904.704	645.492	1550.2	-0.487047
AAEL008905-RA	938.466	611.302	1549.77	-0.618419
AAEL001605-RA	838.916	709.195	1548.11	-0.242345
AAEL001861-RA	981.062	565.418	1546.48	-0.795027
AAEL009964-RA	707.34	835.709	1543.05	0.240598
AAEL001032-RA	898.078	643.933	1542.01	-0.479931
AAEL006836-RB	831.738	710.086	1541.82	-0.228136
AAEL002759-RB	748.517	792.498	1541.01	0.0823736
AAEL001607-RA	637.687	902.419	1540.11	0.50095
AAEL008881-RA	822.824	717.102	1539.93	-0.198406
AAEL007114-RA	1006.86	531.451	1538.31	-0.921851
AAEL010901-RA	722.564	815.217	1537.78	0.174059
AAEL010901-RB	722.485	815.106	1537.59	0.17402
AAEL005457-RA	658.117	878.252	1536.37	0.416291
AAEL000335-RA	1103.25	432.333	1535.58	-1.35155
AAEL009539-RA	781.016	754.41	1535.43	-0.0500031
AAEL000622-RA	839.074	696.276	1535.35	-0.269138
AAEL008723-RA	768.553	766.215	1534.77	-0.00439436
AAEL001751-RA	682.807	851.19	1534	0.318002
AAEL015100-RA	689.197	844.73	1533.93	0.293574
AAEL008015-RA	908.885	624.889	1533.77	-0.540498
AAEL002435-RD	951.797	581.01	1532.81	-0.712092
AAEL010241-RA	832.605	699.617	1532.22	-0.251068
AAEL013407-RA	724.3	807.422	1531.72	0.156736
AAEL009669-RA	691.09	839.941	1531.03	0.281415
AAEL011658-RA	673.026	857.649	1530.67	0.349725
AAEL006889-RA	750.331	780.248	1530.58	0.0564054
AAEL009026-RA	765.476	762.317	1527.79	-0.00596587
AAEL002435-RA	947.458	578.894	1526.35	-0.710765
AAEL001779-RA	696.06	829.25	1525.31	0.252596
AAEL014931-RA	747.176	778.02	1525.2	0.0583607
AAEL009231-RA	899.892	625.223	1525.11	-0.525382
AAEL017378-RA	735.185	789.157	1524.34	0.102205
AAEL010668-RA	768.079	756.192	1524.27	-0.0225026
AAEL010249-RA	816.513	707.413	1523.93	-0.206924
AAEL011927-RA	629.719	893.844	1523.56	0.505313
AAEL002900-RA	632.717	890.725	1523.44	0.49342
AAEL003325-RA	940.438	582.903	1523.34	-0.690077
AAEL004450-RA	701.976	818.559	1520.53	0.221664
AAEL002963-RB	572.924	947.523	1520.45	0.725818
AAEL014989-RA	752.066	767.663	1519.73	0.0296135
AAEL006922-RA	765.397	754.188	1519.58	-0.0212858
AAEL006922-RB	764.766	754.41	1519.18	-0.0196698
AAEL003634-RA	762.479	756.304	1518.78	-0.0117318
AAEL005215-RA	961.026	556.731	1517.76	-0.787595
AAEL008220-RA	784.803	730.132	1514.93	-0.104173
AAEL002288-RA	519.994	992.405	1512.4	0.932434
AAEL003785-RA	754.354	757.194	1511.55	0.00542243
AAEL009172-RA	768.079	742.605	1510.68	-0.0486601
AAEL009212-RB	919.613	590.921	1510.53	-0.638061
AAEL009604-RA	817.223	692.712	1509.94	-0.238474
AAEL006617-RA	696.77	812.656	1509.43	0.221963
AAEL009294-RA	854.14	654.735	1508.88	-0.383561
AAEL005693-RA	754.117	754.299	1508.42	0.000347516
AAEL004987-RA	730.452	775.904	1506.36	0.0870885
AAEL002691-RB	827.715	678.568	1506.28	-0.286639
AAEL002416-RB	638.87	867.227	1506.1	0.440887
AAEL010311-RA	822.587	682.912	1505.5	-0.26847
AAEL009604-RC	814.226	691.264	1505.49	-0.236191
AAEL009212-RE	914.407	590.142	1504.55	-0.631774
AAEL005538-RA	753.486	750.846	1504.33	-0.00506307
AAEL011505-RA	821.325	681.575	1502.9	-0.269081
AAEL013140-RA	613.233	889.278	1502.51	0.536198
AAEL000838-RA	694.798	807.199	1502	0.216332
AAEL002435-RE	943.356	558.402	1501.76	-0.7565
AAEL000682-RA	929.552	571.766	1501.32	-0.701111
AAEL005693-RB	751.277	749.844	1501.12	-0.00275502
AAEL005749-RA	531.432	968.126	1499.56	0.865311
AAEL013134-RA	832.132	666.318	1498.45	-0.320602
AAEL013132-RA	808.152	689.148	1497.3	-0.229812
AAEL002411-RB	834.893	661.418	1496.31	-0.33603
AAEL007777-RA	836.155	659.302	1495.46	-0.342832
AAEL009212-RF	906.045	588.917	1494.96	-0.621519
AAEL014738-RA	854.535	637.473	1492.01	-0.422774
AAEL017575-RA	885.772	605.956	1491.73	-0.547723
AAEL010696-RA	819.116	672.332	1491.45	-0.284895
AAEL004829-RA	731.636	758.976	1490.61	0.0529295
AAEL015533-RA	595.879	893.621	1489.5	0.584644
AAEL015099-RD	905.177	583.46	1488.64	-0.633568
AAEL017409-RA	720.671	767.44	1488.11	0.0907138
AAEL009212-RA	904.073	583.794	1487.87	-0.630981
AAEL015522-RA	867.55	619.988	1487.54	-0.484706
AAEL008578-RA	967.416	520.091	1487.51	-0.895372
AAEL004120-RA	598.403	888.943	1487.35	0.570974
AAEL006248-RA	624.986	861.77	1486.76	0.463477
AAEL010755-RA	829.292	657.297	1486.59	-0.335335
AAEL013211-RA	711.836	772.897	1484.73	0.118732
AAEL009427-RA	975.619	508.843	1484.46	-0.939099
AAEL005849-RA	1415.86	68.3803	1484.24	-4.37196
AAEL000278-RA	794.111	689.26	1483.37	-0.204292
AAEL009368-RA	661.667	821.454	1483.12	0.312075
AAEL012119-RA	708.523	773.788	1482.31	0.127124
AAEL011092-RA	895.475	586.021	1481.5	-0.6117
AAEL003385-RA	816.04	665.204	1481.24	-0.294843
AAEL014872-RA	686.515	794.392	1480.91	0.210559
AAEL011918-RA	760.664	720.22	1480.88	-0.0788223
AAEL009372-RB	808.31	672.22	1480.53	-0.265974
AAEL015430-RA	379.267	3100.77	3480.03	3.03134
AAEL014630-RA	759.087	720.443	1479.53	-0.0753809
AAEL001979-RB	832.448	646.717	1479.16	-0.364225
AAEL001273-RA	796.95	681.13	1478.08	-0.22656
AAEL013487-RA	1005.67	472.314	1477.99	-1.09034
AAEL009634-RD	768.474	709.195	1477.67	-0.115815
AAEL012935-RA	988.714	488.24	1476.95	-1.01796
AAEL012205-RA	720.592	746.614	1467.21	0.0511806
AAEL008595-RA	1001.41	464.741	1466.15	-1.10754
AAEL012570-RA	718.699	747.394	1466.09	0.0564815
AAEL008595-RB	1001.26	464.741	1466	-1.10731
AAEL011090-RA	780.543	685.028	1465.57	-0.188316
AAEL002781-RA	694.009	771.561	1465.57	0.152826
AAEL003103-RA	796.398	668.434	1464.83	-0.252705
AAEL014526-RA	694.482	769.556	1464.04	0.14809
AAEL007687-RA	724.694	738.93	1463.62	0.0280658
AAEL004551-RA	895.001	568.425	1463.43	-0.65492
AAEL002385-RA	640.526	822.568	1463.09	0.360877
AAEL003505-RA	652.595	810.206	1462.8	0.3121
AAEL006013-RA	856.901	604.286	1461.19	-0.503898
AAEL002580-RA	434.801	1026.04	1460.84	1.23866
AAEL011276-RA	759.955	700.285	1460.24	-0.117971
AAEL015099-RH	882.854	575.33	1458.18	-0.617785
AAEL004228-RA	750.962	703.96	1454.92	-0.0932456
AAEL004461-RA	802.078	652.285	1454.36	-0.298239
AAEL001852-RA	746.545	707.19	1453.73	-0.0781303
AAEL003204-RA	746.308	706.745	1453.05	-0.078582
AAEL003664-RA	820.931	630.903	1451.83	-0.379843
AAEL007390-RA	664.112	786.596	1450.71	0.244195
AAEL010755-RB	808.783	641.594	1450.38	-0.334092
AAEL003733-RA	887.429	558.847	1446.28	-0.667177
AAEL010184-RA	890.663	554.281	1444.94	-0.684262
AAEL002411-RA	802.709	641.594	1444.3	-0.323216
AAEL006469-RA	784.724	657.965	1442.69	-0.254174
AAEL003105-RA	749.936	692.601	1442.54	-0.114744
AAEL003799-RA	679.652	762.206	1441.86	0.165385
AAEL014192-RA	708.839	730.466	1439.3	0.04336
AAEL008757-RA	261.022	1177.72	1438.74	2.17375
AAEL004342-RA	800.264	638.476	1438.74	-0.325844
AAEL017054-RA	868.497	569.539	1438.04	-0.608727
AAEL006552-RA	722.328	715.097	1437.42	-0.0145139
AAEL004798-RA	1356.23	81.1876	1437.42	-4.0622
AAEL014042-RB	849.328	587.469	1436.8	-0.53181
AAEL008723-RB	722.406	714.206	1436.61	-0.01647
AAEL002416-RA	609.762	826.132	1435.89	0.438125
AAEL006205-RA	907.702	527.553	1435.25	-0.782903
AAEL010535-RA	720.277	714.429	1434.71	-0.0117605
AAEL004986-RA	737.71	696.499	1434.21	-0.0829326
AAEL008528-RA	800.5	631.794	1432.29	-0.341449
AAEL007698-RA	805.075	626.671	1431.75	-0.361417
AAEL009572-RA	970.098	460.286	1430.38	-1.0756
AAEL006139-RA	697.716	732.359	1430.08	0.0699113
AAEL014935-RA	705.368	724.341	1429.71	0.0382929
AAEL001361-RA	902.259	526.884	1429.14	-0.776055
AAEL006910-RA	827.636	601.167	1428.8	-0.46123
AAEL013098-RA	707.34	720.109	1427.45	0.0258112
AAEL007787-RA	773.68	651.172	1424.85	-0.248699
AAEL002963-RA	514.314	909.992	1424.31	0.823204
AAEL012427-RA	857.296	566.643	1423.94	-0.597353
AAEL015001-RA	704.579	718.55	1423.13	0.0283263
AAEL011738-RA	698.111	724.786	1422.9	0.0540999
AAEL015099-RB	860.057	560.74	1420.8	-0.617098
AAEL011061-RA	839.784	580.119	1419.9	-0.53367
AAEL004809-RA	436.93	982.493	1419.42	1.16904
AAEL009326-RA	851.932	567.2	1419.13	-0.586881
AAEL008882-RA	683.675	734.921	1418.6	0.104278
AAEL004379-RA	731.241	686.81	1418.05	-0.0904374
AAEL004045-RA	713.256	704.183	1417.44	-0.0184696
AAEL017508-RB	674.998	742.382	1417.38	0.137279
AAEL005052-RB	642.42	774.234	1416.65	0.269254
AAEL008687-RA	680.047	736.146	1416.19	0.114358
AAEL010361-RB	727.139	688.48	1415.62	-0.078817
AAEL010361-RA	726.824	688.369	1415.19	-0.0784242
AAEL013692-RA	1013.48	400.704	1414.19	-1.33871
AAEL017508-RA	671.685	741.603	1413.29	0.142862
AAEL015527-RA	378.321	1034.61	1412.93	1.45141
AAEL000343-RB	882.301	527.998	1410.3	-0.740739
AAEL013137-RA	887.35	522.652	1410	-0.763651
AAEL001007-RA	779.044	630.68	1409.72	-0.304797
AAEL002468-RA	749.384	660.304	1409.69	-0.182576
AAEL009634-RC	742.285	667.32	1409.6	-0.153594
AAEL008198-RA	797.582	611.413	1408.99	-0.383484
AAEL001271-RA	351.737	2057	2408.74	2.54797
AAEL011967-RA	669.003	739.487	1408.49	0.144512
AAEL005471-RA	583.258	824.127	1407.38	0.498733
AAEL000194-RA	687.146	719.997	1407.14	0.0673752
AAEL012605-RB	540.661	866.113	1406.77	0.679831
AAEL009210-RA	564.089	842.057	1406.15	0.577995
AAEL003287-RA	830.476	575.552	1406.03	-0.52899
AAEL005298-RA	707.734	697.835	1405.57	-0.0203217
AAEL002771-RA	921.585	483.673	1405.26	-0.930084
AAEL004307-RA	687.619	717.547	1405.17	0.061464
AAEL009372-RA	763.583	640.703	1404.29	-0.253129
AAEL010002-RB	721.539	682.132	1403.67	-0.0810257
AAEL014600-RA	726.587	676.007	1402.59	-0.104098
AAEL011145-RA	931.84	470.086	1401.93	-0.987156
AAEL002435-RB	877.411	524.323	1401.73	-0.742797
AAEL009185-RA	841.598	560.072	1401.67	-0.587518
AAEL011258-RA	849.723	551.831	1401.55	-0.622766
AAEL002498-RA	721.46	679.125	1400.59	-0.0872416
AAEL012996-RA	770.761	629.678	1400.44	-0.291671
AAEL006567-RA	789.772	609.074	1398.85	-0.374818
AAEL010442-RA	724.221	673.779	1398	-0.104153
AAEL001795-RA	667.11	730.355	1397.46	0.130673
AAEL012347-RA	767.369	628.341	1395.71	-0.288373
AAEL009386-RA	623.33	772.118	1395.45	0.308825
AAEL005401-RC	450.972	943.514	1394.49	1.06501
AAEL010945-RA	758.85	633.353	1392.2	-0.260806
AAEL013395-RB	519.994	870.679	1390.67	0.743646
AAEL012764-RA	653.779	736.814	1390.59	0.172498
AAEL013189-RA	701.108	689.148	1390.26	-0.0248225
AAEL005886-RA	876.937	512.518	1389.46	-0.774871
AAEL002435-RC	872.283	515.97	1388.25	-0.757509
AAEL010731-RA	542.712	845.287	1388	0.639254
AAEL010317-RA	780.464	605.399	1385.86	-0.366445
AAEL002226-RA	782.752	601.613	1384.36	-0.37972
AAEL000416-RA	852.957	531.005	1383.96	-0.683748
AAEL003287-RB	816.277	567.088	1383.37	-0.525484
AAEL005477-RA	748.438	634.912	1383.35	-0.237326
AAEL012602-RA	793.874	589.362	1383.24	-0.429756
AAEL001238-RA	740.944	642.151	1383.09	-0.206452
AAEL013320-RA	598.009	785.037	1383.05	0.392594
AAEL013895-RA	425.65	956.433	1382.08	1.16799
AAEL002480-RA	811.78	568.759	1380.54	-0.513272
AAEL008374-RA	728.244	651.06	1379.3	-0.16163
AAEL005802-RA	827.399	551.163	1378.56	-0.586105
AAEL009634-RG	722.564	655.849	1378.41	-0.139762
AAEL001163-RA	517.706	859.876	1377.58	0.731995
AAEL013227-RA	801.683	575.441	1377.12	-0.478364
AAEL014733-RA	807.363	568.982	1376.34	-0.504835
AAEL004988-RA	666.479	709.751	1376.23	0.0907552
[truncated: 8,001 more rows]

## Sheet: iKR_UP_Rep2
Transcript_ID	Log(iKr-h1.2/iLuc.2, 2)	Log(iMet/iLuc, 2)
AAEL008607-RA	3.10428	3.23954
AAEL006576-RA	1.63476	4.1221
AAEL001794-RA	2.20379	2.33083
AAEL006576-RB	1.63798	4.11206
AAEL001794-RB	2.19882	2.32333
AAEL001802-RA	2.21167	2.33052
AAEL014005-RA	1.65561	4.13095
AAEL014755-RA	3.32975	3.24194
AAEL801284-RA	1.71679	2.44501
AAEL014078-RA	1.20781	2.47147
AAEL005673-RA	1.19833	2.46364
AAEL002610-RA	2.07639	3.87602
AAEL017023-RA	1.80382	2.61733
AAEL015458-RA	1.74245	3.10174
AAEL017023-RB	1.80381	2.61583
AAEL001965-RA	1.04686	1.37722
AAEL003686-RA	1.13074	2.1095
AAEL003841-RA	5.8114	5.57383
AAEL003857-RA	5.84665	5.54086
AAEL002595-RA	3.09196	2.81491
AAEL801283-RA	1.80414	3.26015
AAEL014980-RA	1.12391	2.0906
AAEL002720-RA	2.95789	3.02582
AAEL017144-RA	2.70669	4.4084
AAEL001964-RA	1.07985	3.6049
AAEL015639-RA	1.75846	3.11423
AAEL010634-RA	1.00161	0.719006
AAEL010139-RA	5.75244	5.08818
AAEL008473-RA	2.04034	3.68492
AAEL000074-RA	1.2818	1.94529
AAEL017345-RA	1.55923	2.75831
AAEL013984-RA	1.17901	1.85798
AAEL008274-RA	1.12007	2.67774
AAEL000834-RB	1.7131	1.68699
AAEL000834-RA	1.71395	1.68426
AAEL008364-RA	1.02237	1.83451
AAEL002301-RA	1.26408	1.74664
AAEL007371-RA	1.34784	2.95679
AAEL000059-RA	1.59438	2.54858
AAEL002593-RB	3.38814	3.00979
AAEL002593-RA	3.60335	3.01264
AAEL002406-RA	3.14222	4.30773
AAEL017325-RA	1.24153	1.0965
AAEL002559-RA	2.50706	3.03631
AAEL008106-RA	2.14432	3.83882
AAEL017536-RA	2.83118	3.39301
AAEL010867-RA	2.52779	2.11056
AAEL008936-RA	2.58434	2.81324
AAEL012505-RA	2.04804	2.16461
AAEL000037-RA	2.39363	2.73635
AAEL002624-RA	1.74182	3.03954
AAEL014937-RA	4.31767	4.70342
AAEL006971-RA	4.16573	0.856393
AAEL005401-RB	1.08193	1.2263
AAEL005401-RA	1.08258	1.22384
AAEL000598-RA	4.80202	2.9786
AAEL012571-RA	1.84558	1.75791
AAEL014909-RA	1.8516	1.74949
AAEL008753-RA	1.54053	1.16365
AAEL002601-RA	1.22564	2.48824
AAEL006585-RA	3.19603	6.76016
AAEL003299-RA	4.00703	3.82068
AAEL017380-RA	3.8192	5.50554
AAEL000625-RA	4.36515	1.9786
AAEL000087-RA	1.98359	2.33585
AAEL014004-RA	3.21411	6.74778
AAEL005769-RA	2.67853	2.69317
AAEL015430-RA	3.03134	2.45538
AAEL002580-RA	1.23866	2.43225
AAEL008757-RA	2.17375	2.48944
AAEL004809-RA	1.16904	3.24338
AAEL015527-RA	1.45141	2.82012
AAEL001271-RA	2.54797	2.1408
AAEL005401-RC	1.06501	1.20497
AAEL013895-RA	1.16799	3.22041
AAEL005431-RA	2.11204	2.1221
AAEL002585-RA	1.74991	3.34784
AAEL001394-RA	1.29662	1.28587
AAEL011622-RA	1.58641	1.64442
AAEL001892-RA	2.00018	2.54315
AAEL001892-RC	2.07964	2.54329
AAEL007765-RB	1.15012	0.821976
AAEL007765-RA	1.16768	0.820417
AAEL003614-RA	2.08593	3.21169
AAEL014914-RA	1.71798	1.76146
AAEL012577-RA	1.7202	1.75981
AAEL007765-RC	1.12654	0.824596
AAEL007765-RD	1.12952	0.806955
AAEL014349-RA	2.63717	1.7309
AAEL007107-RA	1.46036	2.83458
AAEL005482-RA	1.01311	2.225
AAEL009423-RA	1.01521	2.68853
AAEL012956-RA	1.77665	2.62698
AAEL001892-RB	2.19626	2.57478
AAEL004591-RB	1.73292	1.94241
AAEL004591-RC	1.55129	1.85206
AAEL012534-RA	1.56844	1.81797
AAEL005641-RA	1.80791	3.66438
AAEL001882-RA	2.39707	2.67332
AAEL003656-RA	1.71316	2.96892
AAEL001508-RA	2.41091	2.82616
AAEL005417-RA	1.03189	1.20922
AAEL004591-RA	1.43135	1.78766
AAEL004156-RA	1.06184	1.20893
AAEL012853-RA	1.54835	1.57146
AAEL011007-RA	1.05375	1.21101
AAEL000611-RA	4.66924	4.87168
AAEL005748-RA	3.31176	3.96633
AAEL002130-RA	1.1776	1.43317
AAEL006518-RA	1.55971	2.75372
AAEL004667-RA	2.83711	3.1638
AAEL003699-RA	1.88469	3.14602
AAEL016980-RA	1.38234	-0.105101
AAEL001098-RA	2.54363	2.5781
AAEL011616-RA	1.544	1.64783
AAEL017469-RA	1.24575	-0.109985
AAEL007626-RA	1.75682	0.990534
AAEL005004-RA	1.88194	4.54147
AAEL008646-RA	1.7439	3.18161
AAEL015404-RA	2.99945	2.97154
AAEL003832-RA	3.24294	4.35593
AAEL010100-RB	3.00599	2.98585
AAEL002582-RA	1.34275	2.20659
AAEL003816-RA	6.18897	2.37118
AAEL008596-RA	1.03682	1.22663
AAEL003816-RB	6.19579	2.3746
AAEL000621-RA	3.96667	2.89371
AAEL002582-RB	1.3651	2.21891
AAEL014950-RA	1.00817	1.24085
AAEL015465-RA	2.05627	3.16981
AAEL006662-RA	2.0712	2.18693
AAEL012909-RA	2.1327	2.00429
AAEL007557-RA	1.01219	0.905182
AAEL015631-RA	1.00626	0.912374
AAEL017132-RA	1.21927	3.86289
AAEL002590-RA	1.57164	1.37846
AAEL014387-RA	1.54779	1.59123
AAEL003843-RA	1.88896	2.01924
AAEL014390-RA	2.7606	2.967
AAEL000374-RA	2.08635	4.82233
AAEL009726-RA	2.15773	2.32948
AAEL012194-RA	2.3597	6.06157
AAEL002969-RA	1.70907	1.99005
AAEL005793-RA	1.87471	3.07982
AAEL005792-RA	3.70497	4.38394
AAEL005093-RA	1.94867	3.08453
AAEL003626-RA	2.47348	0.414138
AAEL012353-RA	3.1716	4.24178
AAEL010773-RA	1.64517	3.03439
AAEL007455-RA	1.11184	2.30669
AAEL010056-RA	1.02726	0.934253
AAEL000277-RA	1.73236	2.15358
AAEL015515-RA	3.75816	3.75621
AAEL009474-RA	1.65774	0.951149
AAEL014754-RA	2.35906	1.48558
AAEL012506-RA	2.07492	2.16188
AAEL008606-RA	2.22326	1.43799
AAEL003631-RA	1.78454	2.12866
AAEL000627-RA	5.87137	3.49317
AAEL010485-RA	1.07141	0.960741
AAEL011884-RA	1.91036	3.75326
AAEL006978-RA	1.57955	3.55465
AAEL008080-RA	3.32759	3.66322
AAEL009915-RA	1.97962	2.25029
AAEL014138-RA	2.31836	2.46534
AAEL000019-RA	1.40957	4.72716
AAEL008050-RA	3.30213	5.16347
AAEL002767-RA	1.03081	1.46137
AAEL017139-RA	1.466	1.4221
AAEL008097-RA	1.20888	0.73116
AAEL011610-RA	2.92138	3.2273
AAEL003723-RA	1.30544	1.77405
AAEL010270-RA	2.18141	-0.469416
AAEL003619-RA	2.23845	7.16004
AAEL002959-RA	2.41674	2.86017
AAEL014382-RA	2.24194	2.24017
AAEL007992-RA	3.39008	3.15779
AAEL003619-RB	2.25004	7.1639
AAEL008935-RA	1.16953	2.31302
AAEL017265-RA	1.53754	1.99024
AAEL000851-RA	1.22509	0.211764
AAEL011460-RA	3.59876	4.08174
AAEL010527-RA	2.06275	2.06538
AAEL006168-RA	1.25805	2.07677
AAEL006131-RA	1.61978	1.9891
AAEL000636-RA	1.12348	3.02311
AAEL001392-RA	2.13442	3.22435
AAEL002702-RA	2.78529	2.56135
AAEL013033-RA	2.07216	1.91342
AAEL011455-RA	2.2984	2.63387
AAEL013304-RA	1.4213	1.30639
AAEL013245-RA	2.37322	3.23014
AAEL007109-RA	1.13848	1.58662
AAEL008404-RA	1.8079	3.11163
AAEL014451-RA	1.9011	1.80492
AAEL000543-RA	1.32179	1.6068
AAEL017039-RA	1.12021	1.55955
AAEL017309-RA	1.11934	1.55298
AAEL011446-RA	2.5013	2.3857
AAEL011453-RA	1.49388	2.299
AAEL011408-RA	1.07313	3.06676
AAEL013525-RA	2.15485	2.09273
AAEL012302-RA	1.78416	1.98222
AAEL002481-RA	1.08902	2.34345
AAEL002655-RA	2.36039	4.75237
AAEL007969-RA	1.30412	2.15608
AAEL003114-RA	1.28068	3.18666
AAEL003821-RA	4.44882	0.415479
AAEL003294-RA	1.8535	3.02247
AAEL007969-RB	1.32701	2.16519
AAEL008532-RA	3.31045	3.74009
AAEL003029-RA	2.91418	5.35887
AAEL002524-RA	1.52416	2.06361
AAEL001565-RA	1.28639	0.886169
AAEL017003-RA	1.98276	2.36216
AAEL017003-RB	1.93228	2.32418
AAEL017555-RA	1.98112	2.36017
AAEL014353-RA	2.53582	2.67953
AAEL013262-RA	1.15696	2.5281
AAEL014617-RA	2.20774	2.00607
AAEL010099-RA	1.14633	1.34445
AAEL012842-RA	1.9228	3.19747
AAEL011144-RA	1.35231	1.98174
AAEL005338-RA	1.25236	1.82835
AAEL005337-RA	2.27919	2.05419
AAEL014139-RA	1.28632	3.11713
AAEL007993-RA	1.24273	1.53689
AAEL014660-RA	1.97347	3.78192
AAEL008222-RA	1.71004	1.71703
AAEL003848-RA	4.10806	0.642548
AAEL008876-RA	2.49433	3.0365
AAEL005800-RA	2.57729	3.20803
AAEL010980-RA	1.10542	2.42796
AAEL009537-RA	4.14527	5.6948
AAEL006259-RA	2.79379	9.30823
AAEL006109-RA	2.16033	4.05389
AAEL002492-RA	2.48263	4.61915
AAEL005194-RA	1.21946	2.41261
AAEL006106-RA	2.98038	3.80867
AAEL003712-RA	1.20743	1.57772
AAEL008157-RA	1.14456	0.314516
AAEL014565-RA	3.52542	3.97447
AAEL014302-RA	1.26872	1.15272
AAEL012184-RA	2.14733	2.66097

## Sheet: iKR_iMET_UP_Rep2
Transcript_ID	Log(iKr-h1.2/iLuc.2, 2)	Log(iMet/iLuc, 2)
AAEL008607-RA	3.10428	3.23954
AAEL006576-RA	1.63476	4.1221
AAEL001794-RA	2.20379	2.33083
AAEL006576-RB	1.63798	4.11206
AAEL001794-RB	2.19882	2.32333
AAEL001802-RA	2.21167	2.33052
AAEL014005-RA	1.65561	4.13095
AAEL014755-RA	3.32975	3.24194
AAEL801284-RA	1.71679	2.44501
AAEL014078-RA	1.20781	2.47147
AAEL005673-RA	1.19833	2.46364
AAEL002610-RA	2.07639	3.87602
AAEL017023-RA	1.80382	2.61733
AAEL015458-RA	1.74245	3.10174
AAEL017023-RB	1.80381	2.61583
AAEL001965-RA	1.04686	1.37722
AAEL003686-RA	1.13074	2.1095
AAEL003841-RA	5.8114	5.57383
AAEL003857-RA	5.84665	5.54086
AAEL002595-RA	3.09196	2.81491
AAEL801283-RA	1.80414	3.26015
AAEL014980-RA	1.12391	2.0906
AAEL002720-RA	2.95789	3.02582
AAEL017144-RA	2.70669	4.4084
AAEL001964-RA	1.07985	3.6049
AAEL015639-RA	1.75846	3.11423
AAEL010139-RA	5.75244	5.08818
AAEL008473-RA	2.04034	3.68492
AAEL000074-RA	1.2818	1.94529
AAEL017345-RA	1.55923	2.75831
AAEL013984-RA	1.17901	1.85798
AAEL008274-RA	1.12007	2.67774
AAEL000834-RB	1.7131	1.68699
AAEL000834-RA	1.71395	1.68426
AAEL008364-RA	1.02237	1.83451
AAEL002301-RA	1.26408	1.74664
AAEL007371-RA	1.34784	2.95679
AAEL000059-RA	1.59438	2.54858
AAEL002593-RB	3.38814	3.00979
AAEL002593-RA	3.60335	3.01264
AAEL002406-RA	3.14222	4.30773
AAEL017325-RA	1.24153	1.0965
AAEL002559-RA	2.50706	3.03631
AAEL008106-RA	2.14432	3.83882
AAEL017536-RA	2.83118	3.39301
AAEL010867-RA	2.52779	2.11056
AAEL008936-RA	2.58434	2.81324
AAEL012505-RA	2.04804	2.16461
AAEL000037-RA	2.39363	2.73635
AAEL002624-RA	1.74182	3.03954
AAEL014937-RA	4.31767	4.70342
AAEL005401-RB	1.08193	1.2263
AAEL005401-RA	1.08258	1.22384
AAEL000598-RA	4.80202	2.9786
AAEL012571-RA	1.84558	1.75791
AAEL014909-RA	1.8516	1.74949
AAEL008753-RA	1.54053	1.16365
AAEL002601-RA	1.22564	2.48824
AAEL006585-RA	3.19603	6.76016
AAEL003299-RA	4.00703	3.82068
AAEL017380-RA	3.8192	5.50554
AAEL000625-RA	4.36515	1.9786
AAEL000087-RA	1.98359	2.33585
AAEL014004-RA	3.21411	6.74778
AAEL005769-RA	2.67853	2.69317
AAEL015430-RA	3.03134	2.45538
AAEL002580-RA	1.23866	2.43225
AAEL008757-RA	2.17375	2.48944
AAEL004809-RA	1.16904	3.24338
AAEL015527-RA	1.45141	2.82012
AAEL001271-RA	2.54797	2.1408
AAEL005401-RC	1.06501	1.20497
AAEL013895-RA	1.16799	3.22041
AAEL005431-RA	2.11204	2.1221
AAEL002585-RA	1.74991	3.34784
AAEL001394-RA	1.29662	1.28587
AAEL011622-RA	1.58641	1.64442
AAEL001892-RA	2.00018	2.54315
AAEL001892-RC	2.07964	2.54329
AAEL003614-RA	2.08593	3.21169
AAEL014914-RA	1.71798	1.76146
AAEL012577-RA	1.7202	1.75981
AAEL014349-RA	2.63717	1.7309
AAEL007107-RA	1.46036	2.83458
AAEL005482-RA	1.01311	2.225
AAEL009423-RA	1.01521	2.68853
AAEL012956-RA	1.77665	2.62698
AAEL001892-RB	2.19626	2.57478
AAEL004591-RB	1.73292	1.94241
AAEL004591-RC	1.55129	1.85206
AAEL012534-RA	1.56844	1.81797
AAEL005641-RA	1.80791	3.66438
AAEL001882-RA	2.39707	2.67332
AAEL003656-RA	1.71316	2.96892
AAEL001508-RA	2.41091	2.82616
AAEL005417-RA	1.03189	1.20922
AAEL004591-RA	1.43135	1.78766
AAEL004156-RA	1.06184	1.20893
AAEL012853-RA	1.54835	1.57146
AAEL011007-RA	1.05375	1.21101
AAEL000611-RA	4.66924	4.87168
AAEL005748-RA	3.31176	3.96633
AAEL002130-RA	1.1776	1.43317
AAEL006518-RA	1.55971	2.75372
AAEL004667-RA	2.83711	3.1638
AAEL003699-RA	1.88469	3.14602
AAEL001098-RA	2.54363	2.5781
AAEL011616-RA	1.544	1.64783
AAEL005004-RA	1.88194	4.54147
AAEL008646-RA	1.7439	3.18161
AAEL015404-RA	2.99945	2.97154
AAEL003832-RA	3.24294	4.35593
AAEL010100-RB	3.00599	2.98585
AAEL002582-RA	1.34275	2.20659
AAEL003816-RA	6.18897	2.37118
AAEL008596-RA	1.03682	1.22663
AAEL003816-RB	6.19579	2.3746
AAEL000621-RA	3.96667	2.89371
AAEL002582-RB	1.3651	2.21891
AAEL014950-RA	1.00817	1.24085
AAEL015465-RA	2.05627	3.16981
AAEL006662-RA	2.0712	2.18693
AAEL012909-RA	2.1327	2.00429
AAEL017132-RA	1.21927	3.86289
AAEL002590-RA	1.57164	1.37846
AAEL014387-RA	1.54779	1.59123
AAEL003843-RA	1.88896	2.01924
AAEL014390-RA	2.7606	2.967
AAEL000374-RA	2.08635	4.82233
AAEL009726-RA	2.15773	2.32948
AAEL012194-RA	2.3597	6.06157
AAEL002969-RA	1.70907	1.99005
AAEL005793-RA	1.87471	3.07982
AAEL005792-RA	3.70497	4.38394
AAEL005093-RA	1.94867	3.08453
AAEL012353-RA	3.1716	4.24178
AAEL010773-RA	1.64517	3.03439
AAEL007455-RA	1.11184	2.30669
AAEL000277-RA	1.73236	2.15358
AAEL015515-RA	3.75816	3.75621
AAEL014754-RA	2.35906	1.48558
AAEL012506-RA	2.07492	2.16188
AAEL008606-RA	2.22326	1.43799
AAEL003631-RA	1.78454	2.12866
AAEL000627-RA	5.87137	3.49317
AAEL011884-RA	1.91036	3.75326
AAEL006978-RA	1.57955	3.55465
AAEL008080-RA	3.32759	3.66322
AAEL009915-RA	1.97962	2.25029
AAEL014138-RA	2.31836	2.46534
AAEL000019-RA	1.40957	4.72716
AAEL008050-RA	3.30213	5.16347
AAEL002767-RA	1.03081	1.46137
AAEL017139-RA	1.466	1.4221
AAEL011610-RA	2.92138	3.2273
AAEL003723-RA	1.30544	1.77405
AAEL003619-RA	2.23845	7.16004
AAEL002959-RA	2.41674	2.86017
AAEL014382-RA	2.24194	2.24017
AAEL007992-RA	3.39008	3.15779
AAEL003619-RB	2.25004	7.1639
AAEL008935-RA	1.16953	2.31302
AAEL017265-RA	1.53754	1.99024
AAEL011460-RA	3.59876	4.08174
AAEL010527-RA	2.06275	2.06538
AAEL006168-RA	1.25805	2.07677
AAEL006131-RA	1.61978	1.9891
AAEL000636-RA	1.12348	3.02311
AAEL001392-RA	2.13442	3.22435
AAEL002702-RA	2.78529	2.56135
AAEL013033-RA	2.07216	1.91342
AAEL011455-RA	2.2984	2.63387
AAEL013304-RA	1.4213	1.30639
AAEL013245-RA	2.37322	3.23014
AAEL007109-RA	1.13848	1.58662
AAEL008404-RA	1.8079	3.11163
AAEL014451-RA	1.9011	1.80492
AAEL000543-RA	1.32179	1.6068
AAEL017039-RA	1.12021	1.55955
AAEL017309-RA	1.11934	1.55298
AAEL011446-RA	2.5013	2.3857
AAEL011453-RA	1.49388	2.299
AAEL011408-RA	1.07313	3.06676
AAEL013525-RA	2.15485	2.09273
AAEL012302-RA	1.78416	1.98222
AAEL002481-RA	1.08902	2.34345
AAEL002655-RA	2.36039	4.75237
AAEL007969-RA	1.30412	2.15608
AAEL003114-RA	1.28068	3.18666
AAEL003294-RA	1.8535	3.02247
AAEL007969-RB	1.32701	2.16519
AAEL008532-RA	3.31045	3.74009
AAEL003029-RA	2.91418	5.35887
AAEL002524-RA	1.52416	2.06361
AAEL017003-RA	1.98276	2.36216
AAEL017003-RB	1.93228	2.32418
AAEL017555-RA	1.98112	2.36017
AAEL014353-RA	2.53582	2.67953
AAEL013262-RA	1.15696	2.5281
AAEL014617-RA	2.20774	2.00607
AAEL010099-RA	1.14633	1.34445
AAEL012842-RA	1.9228	3.19747
AAEL011144-RA	1.35231	1.98174
AAEL005338-RA	1.25236	1.82835
AAEL005337-RA	2.27919	2.05419
AAEL014139-RA	1.28632	3.11713
AAEL007993-RA	1.24273	1.53689
AAEL014660-RA	1.97347	3.78192
AAEL008222-RA	1.71004	1.71703
AAEL008876-RA	2.49433	3.0365
AAEL005800-RA	2.57729	3.20803
AAEL010980-RA	1.10542	2.42796
AAEL009537-RA	4.14527	5.6948
AAEL006259-RA	2.79379	9.30823
AAEL006109-RA	2.16033	4.05389
AAEL002492-RA	2.48263	4.61915
AAEL005194-RA	1.21946	2.41261
AAEL006106-RA	2.98038	3.80867
AAEL003712-RA	1.20743	1.57772
AAEL014565-RA	3.52542	3.97447
AAEL014302-RA	1.26872	1.15272
AAEL012184-RA	2.14733	2.66097

## Sheet: 10K_Rep3
Transcript_ID	iLuc.3_fkpm	iKr-h1.3_fkpm	Sum3_fkpm	Log(iKr-h1.3/iLuc.3, 2)
AAEL004500-RB	159504	151879	311383	-0.0706729
AAEL004500-RA	156953	149517	306470	-0.0700282
AAEL017413-RA	130525	150727	281252	0.207618
AAEL017096-RA	135981	120710	256691	-0.171865
AAEL001194-RA	80277.2	150865	231143	0.9102
AAEL016995-RA	123284	107740	231025	-0.194432
AAEL010318-RA	72442.2	126569	199011	0.805019
AAEL010318-RB	72102	126096	198198	0.806413
AAEL009955-RA	86900.1	103219	190119	0.248275
AAEL003877-RA	88669.7	94449.6	183119	0.0911029
AAEL004501-RA	64318.5	107701	172020	0.743733
AAEL004149-RA	73826.3	85074.1	158900	0.204585
AAEL003877-RB	76420.4	81163.9	157584	0.0868801
AAEL010787-RD	76363.7	65315.7	141679	-0.225456
AAEL010787-RA	76364.1	65314.5	141679	-0.225492
AAEL005901-RB	66772.7	70614	137387	0.0806964
AAEL013158-RA	66647.3	70495.5	137143	0.0809848
AAEL010168-RB	69702.1	65427.8	135130	-0.0912981
AAEL010168-RA	68984.1	64801	133785	-0.090249
AAEL002534-RA	62052.9	64178.8	126232	0.0485987
AAEL009994-RA	63452	61560.6	125013	-0.043657
AAEL017516-RB	59636.1	59936.3	119572	0.00724434
AAEL000987-RA	53124.4	52076.5	105201	-0.0287421
AAEL017301-RA	54881.9	48851.6	103733	-0.167925
AAEL013069-RA	55108.1	48417.2	103525	-0.186746
AAEL010787-RB	55263.3	46686.2	101949	-0.243327
AAEL008103-RB	49859.3	47921.3	97780.6	-0.0571937
AAEL004325-RA	48155	49397.1	97552.2	0.0367403
AAEL005901-RA	46942.7	50296.7	97239.3	0.099563
AAEL005722-RA	47945.5	46609.4	94555	-0.0407735
AAEL008188-RA	45935.3	46668.6	92603.9	0.0228489
AAEL013221-RC	45906.8	44107.8	90014.6	-0.0576743
AAEL000032-RC	45638.7	43658.7	89297.4	-0.063987
AAEL000032-RB	44961.8	43051.1	88013	-0.0626496
AAEL017516-RA	43630.8	43984.3	87615.1	0.0116435
AAEL003203-RB	33054.4	54118.9	87173.4	0.711289
AAEL004855-RA	43689.7	42421.9	86111.6	-0.0424842
AAEL010821-RA	45681	40312.7	85993.7	-0.180359
AAEL013221-RA	42898.1	41215.8	84114	-0.0577158
AAEL013221-RB	42856.5	41195.2	84051.7	-0.0570402
AAEL000804-RB	43733.6	39972.4	83706	-0.129737
AAEL010787-RC	44037.1	37061.4	81098.6	-0.248802
AAEL000032-RA	41212.4	39343.8	80556.2	-0.066942
AAEL003872-RA	40715.4	39618.4	80333.8	-0.0394038
AAEL017516-RC	39962.8	40304	80266.8	0.0122639
AAEL000804-RA	38990.8	35809.4	74800.2	-0.122797
AAEL011656-RA	37578.5	37031.1	74609.6	-0.0211702
AAEL003203-RA	28259.8	45821.2	74081	0.697261
AAEL006511-RA	36986.4	35554.8	72541.2	-0.0569531
AAEL013625-RA	36025.2	35703.7	71728.9	-0.0129317
AAEL013536-RA	36295.5	35179.2	71474.7	-0.0450688
AAEL011447-RA	35977	34633.8	70610.8	-0.0548935
AAEL007699-RD	34226.2	35160.7	69386.9	0.0388651
AAEL007699-RB	34201.9	35113.7	69315.6	0.037956
AAEL007699-RA	34173.2	35097.9	69271.1	0.0385192
AAEL007699-RC	34162.5	35092.1	69254.6	0.0387313
AAEL013625-RD	34598.8	34243.8	68842.6	-0.0148787
AAEL013625-RC	34352.2	34124.4	68476.6	-0.00959938
AAEL013625-RB	34321.5	34089.6	68411.1	-0.00977756
AAEL013694-RA	34781.9	31623.3	66405.1	-0.13735
AAEL008083-RA	34770.4	31617.7	66388	-0.137128
AAEL012944-RB	33106.8	32996.6	66103.4	-0.0048097
AAEL013359-RB	36002.4	29523.6	65526	-0.286222
AAEL009151-RA	32764.1	32553.8	65317.8	-0.00928895
AAEL012585-RB	33104.3	31089.4	64193.7	-0.0905965
AAEL013359-RC	35265.9	28902.8	64168.7	-0.287067
AAEL012585-RA	32935.3	30951	63886.3	-0.0896489
AAEL009151-RB	31655.7	31554.4	63210	-0.00462403
AAEL011471-RB	31460.6	31613.7	63074.3	0.00700591
AAEL011471-RC	31451.4	31611.2	63062.6	0.00731445
AAEL011471-RA	31451.3	31607.4	63058.6	0.00714313
AAEL011471-RD	31425.3	31585.9	63011.2	0.00735074
AAEL000068-RA	32096.1	30875.3	62971.4	-0.0559448
AAEL010573-RA	32043.8	30846.2	62889.9	-0.0549512
AAEL801290-RA	30731.1	31623.9	62355	0.0413176
AAEL012686-RA	30334.7	31724.1	62058.8	0.0646072
AAEL002832-RA	31728.7	29842.6	61571.3	-0.0884134
AAEL009825-RA	30427.1	31047.2	61474.3	0.0291072
AAEL008103-RA	31411	29898.1	61309.2	-0.0712161
AAEL013359-RA	33509.4	27469.5	60978.9	-0.286736
AAEL012733-RA	30082.1	30805	60887.2	0.0342582
AAEL003530-RA	29725.3	30822.2	60547.5	0.0522792
AAEL010169-RA	30641.2	29437.4	60078.6	-0.0578239
AAEL005817-RA	31149.9	28895.9	60045.8	-0.108364
AAEL011288-RA	31000.8	28877.4	59878.2	-0.102364
AAEL013097-RA	29448.6	29500.9	58949.5	0.00255875
AAEL013583-RA	29441.6	29493.8	58935.4	0.00255579
AAEL015006-RA	29430.7	29487.3	58918	0.0027693
AAEL005027-RA	28812.6	30012.5	58825.1	0.0588633
AAEL008481-RA	28858.2	29229.1	58087.3	0.0184249
AAEL008481-RB	28849.1	29222.8	58071.9	0.018571
AAEL003835-RB	28669.7	28448.3	57117.9	-0.0111853
AAEL003835-RA	28637.3	28410.2	57047.5	-0.0114845
AAEL003835-RC	28588.7	28374.2	56962.9	-0.0108645
AAEL006785-RB	28757.9	28129.2	56887	-0.0318896
AAEL008192-RA	28231.2	28353.3	56584.5	0.0062237
AAEL003582-RA	27908.1	28191.6	56099.7	0.0145791
AAEL009747-RA	27702.8	27795.9	55498.7	0.00484426
AAEL007771-RB	27441.7	27587.3	55029	0.00763234
AAEL007771-RA	27396.7	27563.8	54960.5	0.00877155
AAEL006698-RA	26812.9	27187.5	54000.4	0.0200201
AAEL005790-RA	16615.3	29173.6	45788.9	0.812157
AAEL006785-RA	26621.2	26147.6	52768.8	-0.0258978
AAEL014583-RB	26731.2	25324.8	52055.9	-0.0779725
AAEL003427-RA	25859.7	26002.7	51862.4	0.00795984
AAEL008192-RB	25667.2	25907.4	51574.5	0.0134376
AAEL017119-RA	18002.8	33571.7	51574.4	0.899025
AAEL000823-RB	25082.6	26435.2	51517.8	0.0757712
AAEL000823-RA	24968.4	26329.4	51297.8	0.0765729
AAEL001759-RA	26474.8	24810.9	51285.7	-0.0936457
AAEL009859-RA	27209.7	23786.8	50996.5	-0.193963
AAEL009403-RA	24839.1	25900.4	50739.5	0.0603578
AAEL010299-RA	25519.2	25029.4	50548.6	-0.0279595
AAEL002372-RB	24973.9	25432	50405.9	0.0262213
AAEL008329-RA	25027	25094.8	50121.8	0.00390257
AAEL014583-RC	25263	24048.4	49311.3	-0.0710862
AAEL010299-RB	24276.9	23826.9	48103.9	-0.0269933
AAEL012944-RA	23459.6	23751.1	47210.7	0.0178201
AAEL009496-RA	23725	23425.1	47150.1	-0.018354
AAEL000068-RB	23853.3	22921.4	46774.7	-0.0574935
AAEL014838-RA	23312.7	23387.4	46700.1	0.00461892
AAEL011587-RA	23304.6	23383.4	46688	0.00486755
AAEL006307-RA	18091.6	28346	46437.6	0.647826
AAEL004175-RA	23430.4	22934.7	46365.2	-0.0308482
AAEL004699-RA	24163.8	21975.3	46139.1	-0.136964
AAEL005451-RA	22736.8	23242.6	45979.4	0.0317449
AAEL010573-RB	23319.2	22459.9	45779.2	-0.0541669
AAEL002372-RC	22100.1	22403.9	44504	0.0196979
AAEL004297-RA	16935.4	27226.2	44161.7	0.684951
AAEL012736-RE	22030.9	21552.4	43583.3	-0.0316804
AAEL000641-RA	18526.5	25013.2	43539.7	0.433101
AAEL012736-RC	21963	21469.1	43432	-0.0328144
AAEL010977-RA	21989.8	21409.4	43399.3	-0.0385899
AAEL012736-RD	21905.8	21421.8	43327.7	-0.0322317
AAEL012736-RA	21852.1	21388.5	43240.6	-0.0309378
AAEL005562-RA	22761.2	20478.6	43239.8	-0.152464
AAEL012736-RB	21848.7	21389	43237.7	-0.030673
AAEL014583-RA	22120	21110.8	43230.9	-0.0673696
AAEL013272-RA	21545.5	21653.7	43199.2	0.00722816
AAEL000641-RB	18310.8	24750.6	43061.4	0.434765
AAEL000010-RB	20593.2	20746.7	41340	0.0107142
AAEL000010-RA	20566.7	20747.2	41313.9	0.0126068
AAEL007715-RB	21024	20268.1	41292	-0.0528263
AAEL007715-RA	20962.5	20223.8	41186.3	-0.0517593
AAEL002639-RA	20407.5	20600.9	41008.5	0.0136072
AAEL000795-RA	21376	19631.5	41007.5	-0.122825
AAEL008353-RB	21210.4	19552.7	40763.1	-0.117401
AAEL008353-RA	21198.3	19545.2	40743.5	-0.117132
AAEL003396-RA	20458.9	20171.5	40630.4	-0.0204061
AAEL014903-RA	19990.5	20375.9	40366.4	0.0275516
AAEL014292-RA	19974.3	20366.8	40341.1	0.0280769
AAEL004851-RA	20308	18940	39248	-0.100607
AAEL001488-RA	19546.4	19508.7	39055.1	-0.00278258
AAEL005266-RA	19120.4	19844.3	38964.7	0.0536185
AAEL014562-RA	19772.8	18980.4	38753.3	-0.0590058
AAEL003942-RA	19588.3	19130.5	38718.8	-0.0341188
AAEL006860-RA	18589.8	19895.2	38485	0.0979035
AAEL005097-RA	19152.2	19308.1	38460.3	0.0116918
AAEL005266-RB	18663.9	19444.2	38108.1	0.0590903
AAEL005085-RA	20414.2	17282.5	37696.7	-0.240263
AAEL005220-RA	20403.6	17288.6	37692.1	-0.239004
AAEL005220-RB	20390.1	17264.9	37655	-0.240029
AAEL006141-RA	18055	19419.4	37474.4	0.105101
AAEL005629-RA	18787.6	18353.7	37141.3	-0.033715
AAEL009341-RA	18619.4	18481.6	37101	-0.0107198
AAEL006256-RA	17494.2	19392.2	36886.4	0.148603
AAEL012175-RA	17854.3	18264	36118.3	0.0327334
AAEL009506-RA	17575.8	18072.4	35648.1	0.0401945
AAEL010756-RB	17971.9	17229.8	35201.7	-0.0608429
AAEL010756-RA	17968.1	17225.3	35193.3	-0.0609095
AAEL007824-RA	16938.3	18016.9	34955.1	0.0890619
AAEL017075-RC	19593.7	15172	34765.7	-0.368985
AAEL013533-RA	18325.1	16014	34339.1	-0.194492
AAEL004151-RE	17333.3	16577.1	33910.3	-0.0643522
AAEL010159-RA	18140.2	15110.5	33250.7	-0.263638
AAEL014127-RA	16539.6	16380.1	32919.7	-0.01398
AAEL017198-RA	16342.6	16175.4	32518	-0.0148378
AAEL004151-RC	16578.6	15903.7	32482.3	-0.059955
AAEL009653-RB	16283.8	15957.3	32241.1	-0.0292207
AAEL009653-RA	16271.3	15945.7	32217	-0.0291563
AAEL005129-RA	16184.8	15890.5	32075.3	-0.026478
AAEL004503-RA	15627.4	15672.7	31300	0.0041778
AAEL012198-RA	15509.9	15299.6	30809.5	-0.0196983
AAEL004151-RA	15691.6	15031.3	30722.9	-0.062025
AAEL004151-RB	15615.4	14962	30577.5	-0.0616683
AAEL002372-RA	14805.4	15338.3	30143.7	0.0510205
AAEL000951-RA	15144.2	14538.6	29682.7	-0.0588764
AAEL002047-RA	14819.6	12982.4	27802	-0.19095
AAEL004151-RD	14042.9	13302.5	27345.4	-0.0781425
AAEL003345-RA	11512.9	15653.3	27166.2	0.443214
AAEL017075-RA	15272.1	11750.1	27022.1	-0.378226
AAEL000951-RB	13447.3	12897.5	26344.8	-0.0602303
AAEL801293-RA	12628	13339.2	25967.2	0.0790508
AAEL017075-RB	14436.8	11099.7	25536.5	-0.379234
AAEL013484-RA	9796.45	15563.9	25360.3	0.667873
AAEL004178-RA	10815.6	14197.8	25013.4	0.392554
AAEL014932-RB	13424.1	11492.4	24916.5	-0.224155
AAEL012271-RA	13411	11481.6	24892.6	-0.224089
AAEL004503-RB	12147.9	12213.8	24361.7	0.00779723
AAEL004865-RA	10865	13043.6	23908.6	0.263648
AAEL004178-RB	10321.6	13523.8	23845.5	0.389829
AAEL002827-RA	11348.2	12140.1	23488.3	0.097312
AAEL003046-RA	10715.6	12023.1	22738.7	0.166099
AAEL001421-RA	9858.1	12601.2	22459.3	0.35418
AAEL005515-RE	11363	11082.3	22445.3	-0.0360774
AAEL003393-RA	10322	11855.6	22177.6	0.199856
AAEL004699-RB	11389.4	10303.5	21692.9	-0.144556
AAEL003750-RB	11860.9	9770.53	21631.4	-0.279702
AAEL801291-RA	10978	10599.5	21577.5	-0.0506146
AAEL014742-RA	9321.3	11789	21110.3	0.338841
AAEL000449-RA	10239.8	10744.1	20984	0.069358
AAEL002083-RA	9784.22	10977.9	20762.1	0.166068
AAEL014932-RA	11225	9472.86	20697.9	-0.244846
AAEL011255-RA	11074.5	9102.88	20177.4	-0.282852
AAEL013587-RA	9820.9	10311.3	20132.2	0.0703007
AAEL006834-RA	8321.9	11759.3	20081.2	0.498813
AAEL000269-RA	10172.7	9833.38	20006.1	-0.0489493
AAEL000529-RA	9779	9968.52	19747.5	0.0276937
AAEL004054-RA	8819.19	10824.7	19643.9	0.295609
AAEL011758-RA	9939.5	9545.99	19485.5	-0.0582785
AAEL011708-RA	10577.9	8835.61	19413.5	-0.259647
AAEL005515-RC	10347.6	8844.71	19192.3	-0.226404
AAEL005515-RA	10223.8	8754.67	18978.5	-0.223812
AAEL008946-RA	9073.54	9496.84	18570.4	0.0657819
AAEL006446-RA	7447.15	10915.7	18362.8	0.551639
AAEL002833-RA	7658.55	10330.4	17989	0.431755
AAEL003750-RA	9798.22	8063.5	17861.7	-0.281114
AAEL009313-RA	9138.64	8539.5	17678.1	-0.0978277
AAEL017153-RA	8070.37	9466.15	17536.5	0.230143
AAEL009899-RA	7633.89	9901.09	17535	0.375169
AAEL014843-RA	9345.13	7921.55	17266.7	-0.238431
AAEL011704-RA	9327.36	7902.81	17230.2	-0.239104
AAEL004434-RA	8178.53	9039.58	17218.1	0.144414
AAEL010059-RA	9039.26	8017.19	17056.5	-0.173108
AAEL004969-RA	7743.09	9272.02	17015.1	0.259974
AAEL011587-RB	8397.13	8549.06	16946.2	0.0258684
AAEL008738-RA	8622.85	8187.25	16810.1	-0.0747846
AAEL005332-RA	5943.66	10860.9	16804.6	0.869721
AAEL005515-RG	9123.07	7670.73	16793.8	-0.250155
AAEL014845-RA	9123.59	7570.5	16694.1	-0.269214
AAEL005515-RF	9053.06	7612.48	16665.5	-0.250038
AAEL000567-RA	7200.44	9380.07	16580.5	0.381513
AAEL005515-RD	8999.35	7580.69	16580	-0.24749
AAEL007778-RA	7707.77	8744.47	16452.2	0.182058
AAEL012359-RA	7962.74	8411.8	16374.5	0.0791486
AAEL009830-RA	7964.2	8400.22	16364.4	0.0768968
AAEL014189-RA	7955.53	8200.48	16156	0.0437507
AAEL004059-RB	7513.82	8411.98	15925.8	0.162898
AAEL013021-RA	8081.45	7573.99	15655.4	-0.0935609
AAEL005593-RA	6989.46	8640.56	15630	0.305944
AAEL001863-RA	7503.9	7984.58	15488.5	0.089576
AAEL001547-RA	7806.83	7597.42	15404.2	-0.0392285
AAEL001484-RB	7332.94	8001.21	15334.1	0.125826
AAEL017455-RA	8685.54	6635.39	15320.9	-0.388434
AAEL004059-RA	7187.9	8051.83	15239.7	0.163746
AAEL006102-RA	6919.97	7766.56	14686.5	0.166509
AAEL017419-RA	7692.83	6962.56	14655.4	-0.143896
AAEL007718-RA	8516.05	6083.13	14599.2	-0.48537
AAEL002368-RA	7226.56	7356.52	14583.1	0.0257138
AAEL012740-RA	7028.54	7475.41	14503.9	0.0889265
AAEL009861-RB	7633.26	6848.91	14482.2	-0.156425
AAEL009861-RD	7630.96	6846.8	14477.8	-0.156436
AAEL010952-RA	7515.81	6653.31	14169.1	-0.175856
AAEL007078-RA	7475.89	6674.81	14150.7	-0.163519
AAEL008248-RA	6037.29	7693.7	13731	0.349777
AAEL006096-RA	6448.79	7236.44	13685.2	0.16625
AAEL010765-RA	4940.49	8738.69	13679.2	0.822762
AAEL014768-RA	6324.13	7316	13640.1	0.210188
AAEL005165-RA	6146.8	7433.14	13579.9	0.274137
AAEL012062-RC	6254.64	7234.42	13489.1	0.20995
AAEL012897-RA	5833.1	7654.1	13487.2	0.39197
AAEL012062-RA	6173.24	7131.7	13304.9	0.208219
AAEL001484-RA	6347.02	6896.13	13243.1	0.119709
AAEL011711-RA	7174.73	6043.44	13218.2	-0.247554
AAEL006890-RA	6128.62	6896.69	13025.3	0.170341
AAEL009487-RA	6207.09	6816.02	13023.1	0.135011
AAEL005165-RB	5892.04	7130.69	13022.7	0.275275
AAEL011742-RA	7063.97	5947.43	13011.4	-0.248211
AAEL005165-RC	5881.59	7118.66	13000.2	0.275399
AAEL003734-RA	5580.64	7343.84	12924.5	0.396105
AAEL014764-RA	6282.85	6605.53	12888.4	0.0722549
AAEL017258-RA	5943.14	6789.65	12732.8	0.192113
AAEL012026-RC	7073.79	5595.74	12669.5	-0.338155
AAEL002228-RA	5747.21	6807.47	12554.7	0.244259
AAEL011195-RA	6027.88	6402.21	12430.1	0.0869196
AAEL012026-RA	6892.17	5497.43	12389.6	-0.326202
AAEL001668-RA	5447.82	6908.63	12356.5	0.34272
AAEL011197-RA	6303.02	5861.35	12164.4	-0.104812
AAEL801292-RA	6036.97	6105.46	12142.4	0.016274
AAEL011197-RB	6148.58	5947.25	12095.8	-0.0480298
AAEL013680-RA	5965.29	6058.69	12024	0.0224147
AAEL001005-RA	5583.67	6377.5	11961.2	0.191778
AAEL012684-RA	5231.72	6622.53	11854.3	0.340096
AAEL007881-RA	5070.9	6653.31	11724.2	0.391829
AAEL008607-RA	4450.12	43245.8	47696	3.28064
AAEL009861-RC	6122.14	5552.1	11674.2	-0.141003
AAEL005567-RA	5670.61	5975.91	11646.5	0.0756558
AAEL007385-RB	5102.98	6504.65	11607.6	0.350131
AAEL002510-RA	6063.41	5491.18	11554.6	-0.143013
AAEL003039-RA	6550.68	4965.38	11516.1	-0.39974
AAEL014668-RA	5086.89	6406.16	11493.1	0.332677
AAEL001887-RB	4787.93	6606.54	11394.5	0.464495
AAEL012026-RB	6314.93	5052.75	11367.7	-0.321698
AAEL001887-RA	4689.49	6465.06	11154.5	0.463232
AAEL007019-RA	5928.51	5170.91	11099.4	-0.197252
AAEL017481-RA	6560.08	4513.63	11073.7	-0.539425
AAEL009629-RA	5156.17	5857.67	11013.8	0.184027
AAEL002334-RA	6343.04	4628.29	10971.3	-0.454695
AAEL002600-RA	4982.29	5912.15	10894.4	0.246875
AAEL006576-RA	3443.73	10905.1	14348.8	1.66296
AAEL012974-RA	4684.89	6082.03	10766.9	0.376537
AAEL005740-RA	4957.11	5778.02	10735.1	0.221076
AAEL012062-RB	4942.9	5704.24	10647.1	0.206678
AAEL000175-RA	6039.59	4606.15	10645.7	-0.390888
AAEL007898-RA	4866.09	5715.08	10581.2	0.232011
AAEL002023-RA	5290.76	5229.71	10520.5	-0.0167463
AAEL005733-RA	4618.02	5846.19	10464.2	0.340223
AAEL005733-RB	4614.36	5841.32	10455.7	0.340164
AAEL005766-RB	5075.19	5343.91	10419.1	0.0744336
AAEL006576-RB	3492.84	10650.2	14143.1	1.60841
AAEL008160-RA	4535.46	5784.91	10320.4	0.351044
AAEL005567-RB	5000.16	5301.55	10301.7	0.0844408
AAEL008920-RA	5175.09	5091.34	10266.4	-0.0235369
AAEL009080-RB	5511.46	4718.97	10230.4	-0.223962
AAEL006824-RA	4634	5588.29	10222.3	0.270149
AAEL007385-RA	4472.35	5713.89	10186.2	0.35344
AAEL005515-RB	5515.54	4647.4	10162.9	-0.247077
AAEL011773-RA	4688.97	5387.64	10076.6	0.200383
AAEL015512-RA	5633.83	4403.11	10036.9	-0.355593
AAEL003625-RA	4506.83	5433.58	9940.41	0.269789
AAEL006642-RA	5104.13	4696.56	9800.69	-0.120063
AAEL004830-RA	4840.07	4907.96	9748.03	0.0200954
AAEL001432-RA	4556.99	5186.43	9743.42	0.186662
AAEL009073-RA	5465.17	4271.82	9736.99	-0.355416
AAEL004278-RA	4037.85	5676.59	9714.44	0.491436
AAEL003606-RA	4060.74	5589.03	9649.76	0.460857
AAEL009651-RA	5181.36	4442.89	9624.25	-0.221832
AAEL009861-RA	5043.84	4530.54	9574.38	-0.15484
AAEL017315-RA	4679.98	4831.06	9511.04	0.045837
AAEL001206-RA	5038.3	4457.59	9495.89	-0.176674
AAEL002510-RB	4857.84	4634.54	9492.38	-0.0678873
AAEL010335-RA	4736.62	4712.82	9449.44	-0.00726782
AAEL017116-RA	5127.44	4289.92	9417.35	-0.257288
AAEL011414-RB	6063.52	3290.23	9353.74	-0.881968
AAEL005951-RB	3863.86	5410.33	9274.2	0.485673
AAEL000293-RA	4629.93	4622.14	9252.07	-0.00242977
AAEL002851-RA	5714.29	3519.45	9233.74	-0.699222
AAEL006885-RA	4271.92	4914.76	9186.68	0.202235
AAEL007880-RA	3575.14	5591.6	9166.74	0.645262
AAEL012681-RA	4698.48	4464.3	9162.77	-0.0737608
AAEL002144-RA	4344.76	4795.51	9140.26	0.142407
AAEL011414-RC	5828.19	3209.84	9038.03	-0.860549
AAEL009607-RE	4764.94	4212.65	8977.59	-0.177729
AAEL011414-RD	5737.8	3158.57	8896.37	-0.861227
AAEL011414-RA	5737.38	3158.75	8896.14	-0.861038
AAEL012855-RA	4202.85	4657.88	8860.73	0.148304
AAEL005435-RB	4242.87	4597.24	8840.11	0.115726
AAEL008345-RA	4007.44	4830.51	8837.95	0.269494
AAEL003160-RA	4264.09	4543.12	8807.21	0.0914484
AAEL009607-RA	4683.95	4113.43	8797.38	-0.187386
AAEL009607-RD	4673.5	4100.93	8774.43	-0.188553
AAEL009607-RC	4672.77	4100.56	8773.33	-0.188457
AAEL003581-RB	3630.42	5086.56	8716.98	0.486556
AAEL005435-RA	4180.28	4530.81	8711.09	0.116171
AAEL009018-RA	4229.08	4477.8	8706.88	0.0824469
AAEL008073-RA	4118.52	4527.41	8645.94	0.13656
AAEL801284-RA	2793.54	8828.86	11622.4	1.66013
AAEL002956-RA	3377.75	5234.76	8612.51	0.632062
AAEL002046-RA	4174.01	4402.56	8576.57	0.0769073
AAEL017116-RB	4629.72	3886.22	8515.94	-0.252558
AAEL001794-RA	2851.74	9945.93	12797.7	1.80226
AAEL003581-RA	3547.03	4950.59	8497.62	0.480989
AAEL005991-RA	3273.46	5193.14	8466.6	0.665791
AAEL009637-RA	4208.7	4224.69	8433.39	0.00546854
AAEL009101-RA	4451.03	3966.06	8417.09	-0.166433
AAEL001673-RA	3919.25	4480.83	8400.08	0.193191
AAEL007381-RA	4030.95	4366.63	8397.59	0.1154
AAEL000321-RA	2530.7	5016.7	7547.39	0.987202
AAEL001794-RB	2758.43	10542	13300.4	1.93423
AAEL017083-RA	3401.99	4891.24	8293.23	0.523821
AAEL015010-RA	2511.57	4071.22	6582.79	0.696868
AAEL002865-RA	3721.33	4551.67	8273	0.290577
AAEL008672-RA	3613.91	4639.87	8253.78	0.360524
AAEL000902-RA	3568.56	4680.2	8248.76	0.39123
AAEL012980-RA	4780.72	3412.05	8192.77	-0.486587
AAEL000364-RA	3594.05	4594.94	8189	0.354435
AAEL001715-RA	4391.47	3749.05	8140.52	-0.228178
AAEL014855-RA	3907.86	4211.64	8119.5	0.108004
AAEL014005-RA	2710.36	9396.49	12106.9	1.79364
AAEL013614-RB	4043.18	4008.04	8051.22	-0.0125918
AAEL006851-RA	4315.81	3701.55	8017.36	-0.221502
AAEL012661-RA	4310.9	3698.79	8009.69	-0.220934
AAEL010742-RA	4023.12	3946.3	7969.42	-0.0278112
AAEL002160-RA	4153.21	3797.65	7950.87	-0.129121
AAEL008257-RA	3819.24	4101.67	7920.91	0.102923
AAEL007010-RA	3381.3	4538.26	7919.55	0.42456
AAEL006169-RA	3711.51	4170.2	7881.71	0.168112
AAEL007024-RA	3360.71	4512.35	7873.06	0.42511
AAEL005832-RA	3932	3938.4	7870.4	0.0023492
AAEL010634-RA	3222.36	6622.6	9844.96	1.03928
AAEL008848-RA	3911.72	3928.66	7840.39	0.00623473
AAEL014506-RA	4072.54	3685.47	7758.02	-0.144081
AAEL014755-RA	2547.34	24157.2	26704.5	3.24539
AAEL006820-RA	3928.02	3770.18	7698.21	-0.0591704
AAEL003324-RA	3812.14	3873.82	7685.95	0.0231548
AAEL009387-RA	2903.85	4773.91	7677.77	0.717204
AAEL008785-RA	3464.06	4204.01	7668.07	0.279303
AAEL009080-RA	4216.54	3446.69	7663.23	-0.290849
AAEL009691-RA	3668.14	3966.15	7634.29	0.11269
AAEL009646-RA	3972.54	3602.33	7574.87	-0.141134
AAEL005766-RA	3466.99	4099.64	7566.63	0.241817
AAEL006582-RC	3636.17	3904.13	7540.3	0.102585
AAEL004523-RA	3020.68	4514.18	7534.87	0.579591
AAEL004631-RA	3516	4011.63	7527.62	0.190255
AAEL001864-RA	3449.01	4064	7513.01	0.236716
AAEL002683-RA	3541.39	3969.46	7510.84	0.164627
AAEL005651-RA	3710.88	3787.45	7498.33	0.0294662
AAEL000185-RA	3493.32	3995.83	7489.14	0.193895
AAEL004822-RA	3756.02	3730.77	7486.79	-0.00973416
AAEL002804-RA	3314.73	4166.53	7481.26	0.329953
AAEL007135-RA	3548.08	3933.17	7481.24	0.148655
AAEL007883-RB	3601.37	3877.12	7478.49	0.106441
AAEL008341-RA	4189.27	3284.25	7473.52	-0.351132
AAEL003349-RA	3513.7	3948.33	7462.02	0.168252
AAEL007883-RA	3591.44	3866.74	7458.18	0.106555
AAEL007883-RC	3590.81	3866.19	7457	0.106601
AAEL007042-RB	3842.13	3567.78	7409.91	-0.106879
AAEL001216-RA	3826.98	3563.92	7390.9	-0.10274
AAEL004498-RA	2686.71	4702.99	7389.7	0.807736
AAEL001965-RA	2280.88	6079.62	8360.49	1.41439
AAEL007042-RC	3806.81	3534.15	7340.96	-0.107217
AAEL001218-RA	3660.51	3675.82	7336.34	0.00602194
AAEL006582-RA	3454.34	3879.7	7334.04	0.167532
AAEL001134-RA	3494.89	3832.01	7326.9	0.132857
AAEL000758-RB	3932.41	3379.07	7311.48	-0.218789
AAEL000551-RA	3139.49	4168.55	7308.04	0.409014
AAEL005930-RA	4164.29	3123.2	7287.49	-0.415047
AAEL007705-RA	3714.33	3557.86	7272.19	-0.062093
AAEL010359-RA	3670.96	3594.24	7265.2	-0.030472
AAEL013614-RA	3686.95	3573.29	7260.24	-0.0451744
AAEL007506-RA	3163.32	4065.93	7229.25	0.362145
AAEL003483-RA	2975.43	4237.92	7213.35	0.510255
AAEL007444-RB	3151.62	4048.56	7200.18	0.361318
AAEL007444-RA	3150.47	4047.55	7198.02	0.361484
AAEL008447-RA	3632.61	3506.78	7139.39	-0.0508628
AAEL001802-RA	2214.21	9024.9	11239.1	2.02712
AAEL017363-RA	3477.33	3630.9	7108.23	0.0623459
AAEL009607-RB	3844.11	3249.71	7093.82	-0.242341
AAEL013515-RA	2962.58	4091.28	7053.86	0.465699
AAEL000794-RA	3229.47	3780.47	7009.94	0.22727
AAEL012576-RB	2703.74	4268.51	6972.25	0.658774
AAEL006582-RB	3297.91	3666.82	6964.73	0.152978
AAEL007383-RA	3103.76	3833.67	6937.42	0.304709
AAEL013297-RA	3213.79	3721.49	6935.28	0.211603
AAEL009387-RB	2760.28	4164.88	6925.15	0.593461
AAEL002709-RA	3451.21	3473.15	6924.36	0.00914316
AAEL005744-RA	3929.07	2973.17	6902.24	-0.402188
AAEL007042-RA	3586.01	3290.13	6876.14	-0.124232
AAEL004378-RA	3677.44	3173.45	6850.89	-0.212649
AAEL007132-RA	3022.98	3818.87	6841.85	0.337176
AAEL007702-RA	3508.58	3331.57	6840.15	-0.0746835
AAEL006928-RA	3322.26	3483.99	6806.25	0.0685762
AAEL001209-RA	3116.61	3687.22	6803.83	0.242555
AAEL002381-RA	4595.86	2200.22	6796.08	-1.06269
AAEL005951-RA	2810.12	3966.06	6776.18	0.497074
AAEL007945-RA	3644.53	3129.9	6774.43	-0.219613
AAEL008494-RA	2919.53	3851.12	6770.65	0.399543
AAEL009287-RA	3546.09	3200.1	6746.19	-0.148114
AAEL005961-RA	3158.51	3570.63	6729.14	0.176933
AAEL014426-RA	2960.28	3753.09	6713.37	0.342345
AAEL013614-RC	3437.83	3240.25	6678.08	-0.0853956
AAEL007383-RB	2977.42	3689.42	6666.84	0.309332
AAEL012357-RB	3058.93	3577.52	6636.45	0.225934
AAEL001047-RA	3171.16	3442.74	6613.89	0.118547
AAEL001998-RA	2827.68	3754.84	6582.51	0.409133
AAEL017066-RA	3000.1	3566.13	6566.22	0.249349
AAEL014078-RA	3044.72	6509.9	9554.61	1.09633
AAEL017212-RA	3107.41	3446.96	6554.38	0.149612
AAEL001375-RA	2695.17	3854.06	6549.24	0.516001
AAEL007383-RC	2922.56	3618.49	6541.05	0.308158
AAEL001641-RA	2984.84	3494.83	6479.67	0.22757
AAEL014185-RA	3358.31	3097.84	6456.15	-0.116473
AAEL006674-RA	2944.19	3495.66	6439.85	0.247693
AAEL004493-RA	3823.74	2615.4	6439.14	-0.547949
AAEL016984-RA	2758.81	3670.22	6429.03	0.411819
AAEL007080-RA	2468.21	3960.36	6428.57	0.682168
AAEL001176-RA	2659.54	3757.41	6416.95	0.498561
AAEL017286-RA	3153.39	3235.19	6388.58	0.0369471
AAEL016984-RB	2724.43	3628.51	6352.94	0.413421
AAEL014913-RA	2452.01	3879.51	6331.52	0.661909
AAEL012576-RA	2451.28	3871.7	6322.98	0.659433
AAEL012054-RA	2945.44	3338.09	6283.54	0.180539
AAEL001849-RA	3062.79	3207.72	6270.52	0.066701
AAEL005673-RA	2911.06	7355.64	10266.7	1.3373
AAEL013144-RA	3402.62	2863.56	6266.17	-0.248835
AAEL014689-RA	2932.17	3301.53	6233.7	0.171163
AAEL000028-RA	2764.66	3431.99	6196.65	0.31194
AAEL007383-RD	2759.65	3425.93	6185.57	0.312009
AAEL003676-RA	3378.37	2802.92	6181.29	-0.269398
AAEL002860-RA	2861.32	3257.89	6119.21	0.187253
AAEL012357-RA	2809.18	3305.11	6114.29	0.234549
AAEL011191-RA	2667.59	3443.11	6110.69	0.368175
AAEL009291-RA	2912.21	3156.82	6069.04	0.116357
AAEL014449-RA	2611.79	3449.35	6061.14	0.401289
AAEL003686-RA	2713.36	6340.11	9053.47	1.22443
AAEL009872-RA	2456.3	3570.08	6026.37	0.539471
AAEL000486-RA	3323.51	2682.38	6005.89	-0.309195
AAEL015628-RA	2630.39	3356.93	5987.31	0.351866
AAEL017349-RA	3093.1	2894.15	5987.25	-0.0959112
AAEL002551-RA	3252.98	2731.17	5984.14	-0.252243
AAEL006946-RA	3217.45	2758.64	5976.09	-0.221961
AAEL001102-RA	2945.76	3019.1	5964.86	0.0354813
AAEL010017-RA	2955.37	3008.08	5963.45	0.0255026
AAEL003676-RB	3246.5	2704.98	5951.48	-0.263265
AAEL013229-RA	3024.44	2883.31	5907.75	-0.0689428
AAEL003285-RA	2867.59	3039.41	5907	0.0839492
AAEL010818-RA	2927.37	2968.66	5896.03	0.0202104
AAEL017357-RA	3115.46	2770.49	5885.95	-0.169304
AAEL003235-RB	2607.92	3257.89	5865.81	0.321036
AAEL002879-RA	2642.09	3219.21	5861.3	0.285025
AAEL014746-RA	2811.17	3039.22	5850.39	0.112534
AAEL000486-RB	3241.8	2608.24	5850.03	-0.313718
AAEL003235-RA	2580.65	3237.77	5818.41	0.327266
AAEL009617-RA	3331.66	2481.82	5813.48	-0.424845
AAEL003829-RA	2928.93	2872.56	5801.5	-0.0280373
AAEL010063-RA	3137.4	2646	5783.4	-0.245759
AAEL014715-RA	3311.5	2464.73	5776.22	-0.426054
AAEL008620-RA	2728.51	2986.12	5714.63	0.130159
AAEL006085-RA	2654.32	3056.31	5710.63	0.203451
AAEL000758-RA	3117.65	2575.99	5693.64	-0.275334
AAEL007168-RA	2856.52	2815.32	5671.84	-0.0209562
AAEL010830-RA	2796.54	2860.07	5656.6	0.032408
AAEL001440-RA	3120.58	2493.49	5614.07	-0.32365
AAEL017023-RA	1571.87	5033.44	6605.3	1.67906
AAEL005170-RA	2836.04	2765.25	5601.29	-0.0364647
AAEL013009-RA	2835.2	2765.44	5600.64	-0.0359436
AAEL000950-RA	3377.75	2215.11	5592.85	-0.608686
AAEL001964-RA	1773.52	3702.82	5476.35	1.06201
AAEL005801-RA	2770.52	2789.87	5560.39	0.0100453
AAEL001798-RB	2587.54	2962.69	5550.23	0.195325
AAEL001798-RA	2585.98	2961.5	5547.47	0.195618
AAEL017023-RB	1533.83	5084.1	6617.93	1.72885
AAEL005269-RB	2705.1	2794.56	5499.66	0.0469384
AAEL005269-RA	2702.59	2794.93	5497.52	0.0484663
AAEL017480-RA	2429.96	3053.83	5483.79	0.329686
AAEL000388-RA	2920.99	2549.9	5470.89	-0.196019
AAEL005269-RC	2691.73	2778.67	5470.39	0.0458607
AAEL005845-RA	2787.97	2677.05	5465.02	-0.0585685
AAEL013936-RD	2550.34	2906.65	5456.99	0.188665
AAEL002194-RA	2195.05	3261.1	5456.16	0.571103
AAEL009902-RA	2919.42	2520.77	5440.2	-0.211818
AAEL011871-RA	2712.21	2711.05	5423.25	-0.000617989
AAEL009422-RD	2798.94	2605.02	5403.96	-0.103585
AAEL003413-RA	2521.08	2877.71	5398.79	0.190876
AAEL000668-RA	2152.11	3234.46	5386.56	0.587775
AAEL000200-RA	2525.68	2852.9	5378.58	0.175757
AAEL017030-RA	2465.18	2891.86	5357.03	0.230304
AAEL000640-RB	2612.41	2736.5	5348.91	0.0669462
AAEL002610-RA	1587.44	6742.38	8329.81	2.08656
AAEL008342-RA	2901.03	2425.13	5326.16	-0.258504
AAEL009422-RF	2729.03	2596.11	5325.14	-0.0720373
AAEL002269-RA	2118.25	3202.67	5320.92	0.596402
AAEL010630-RA	2501.02	2815.78	5316.8	0.17102
AAEL014980-RA	2385.97	4930.17	7316.14	1.04706
AAEL007915-RA	2529.23	2772.88	5302.11	0.132683
AAEL004313-RA	2227.13	3074.6	5301.73	0.465208
AAEL010698-RA	2816.91	2481.82	5298.73	-0.182718
AAEL003844-RA	2269.35	3025.35	5294.7	0.414822
AAEL001896-RA	2593.92	2694.69	5288.61	0.0549879
AAEL009320-RA	2760.38	2520.13	5280.51	-0.131369
AAEL015065-RA	2701.65	2576.91	5278.56	-0.0682012
AAEL009875-RB	2080.53	3183.65	5264.18	0.613734
AAEL004294-RA	1702.25	3351.15	5053.4	0.977215
AAEL005741-RA	2201.01	3038.76	5239.77	0.465319
AAEL002675-RA	2720.57	2504.33	5224.89	-0.119484
AAEL002720-RA	1240.82	12978.3	14219.1	3.38673
AAEL012964-RA	2795.07	2416.77	5211.84	-0.209806
AAEL009875-RA	2057.01	3154.62	5211.63	0.616914
AAEL009422-RA	2663.62	2532.53	5196.15	-0.0728054
AAEL011309-RA	2598.2	2590.23	5188.43	-0.00443305
AAEL001113-RA	2640.84	2535.2	5176.03	-0.0588969
AAEL005384-RA	2436.75	2717.39	5154.14	0.157258
AAEL010599-RA	2439.58	2661.62	5101.19	0.125673
AAEL008107-RA	2529.97	2568.36	5098.33	0.021732
AAEL006879-RA	2377.09	2720.51	5097.6	0.194682
AAEL003467-RA	2286.8	2808.16	5094.96	0.296292
AAEL011219-RA	2537.8	2544.66	5082.46	0.00389319
AAEL010032-RA	2357.02	2719.5	5076.52	0.206374
AAEL011184-RA	2433.41	2642.97	5076.38	0.119178
AAEL011985-RA	2447.73	2624.68	5072.41	0.100701
AAEL801297-RA	2185.34	2886.8	5072.14	0.401617
AAEL002595-RA	1510.84	12560.3	14071.1	3.05544
AAEL008657-RA	2077.18	2991.82	5069	0.526394
AAEL009863-RB	2340.93	2716.74	5057.67	0.214795
AAEL000786-RA	2379.39	2650.87	5030.25	0.155875
AAEL005558-RA	2133.09	2876.42	5009.51	0.431331
AAEL011789-RB	1963.59	3032.52	4996.11	0.627019
AAEL008166-RA	2430.07	2565.52	4995.58	0.078253
AAEL001896-RB	2467.69	2527.57	4995.26	0.0345934
AAEL011789-RA	1959.1	3028.2	4987.3	0.628268
AAEL009863-RA	2315.54	2671.54	4987.08	0.206324
AAEL002204-RA	2143.22	2834.62	4977.84	0.403372
AAEL014944-RA	2507.81	2460.32	4968.13	-0.0275838
AAEL005213-RA	2494.33	2469.51	4963.84	-0.0144307
AAEL003716-RA	2265.48	2676.32	4941.8	0.240429
AAEL015450-RA	2260.57	2671.26	4931.84	0.240834
AAEL013136-RA	2949.41	1975.5	4924.91	-0.578214
AAEL006968-RA	2122.74	2792.26	4915.01	0.395506
AAEL008657-RB	2010.41	2903.98	4914.39	0.530544
AAEL002399-RA	1956.38	2946.15	4902.54	0.590643
AAEL002158-RA	2171.54	2726.39	4897.93	0.328271
AAEL007707-RA	2289.31	2607.14	4896.45	0.187553
AAEL004338-RA	2216.48	2657.85	4874.33	0.261992
AAEL003675-RA	2405.93	2467.85	4873.78	0.0366629
AAEL010640-RA	2211.88	2645.36	4857.23	0.25819
AAEL001928-RA	2237.27	2612.92	4850.19	0.223925
AAEL010276-RA	2029.53	2807.61	4837.14	0.468194
AAEL010464-RA	2408.96	2422.01	4830.97	0.00779368
AAEL008802-RA	2156.29	2671.72	4828.01	0.309222
AAEL010464-RC	2406.45	2420.26	4826.71	0.00825624
AAEL015458-RA	1493.29	5332.98	6826.27	1.83645
AAEL000640-RA	2341.35	2477.96	4819.31	0.0818123
AAEL008854-RA	2287.74	2517.1	4804.84	0.137837
AAEL003993-RA	2217.63	2579.76	4797.38	0.218219
AAEL005238-RA	2199.97	2596.11	4796.08	0.238871
AAEL010716-RA	2122.64	2660.33	4782.97	0.325747
AAEL004423-RA	2340.3	2442.31	4782.62	0.0615512
AAEL010464-RB	2381.16	2397.84	4779.01	0.0100719
AAEL004423-RB	2330.06	2436.06	4766.13	0.0641828
AAEL010754-RA	2197.88	2565.24	4763.12	0.222984
AAEL005610-RA	2307.7	2453.15	4760.85	0.0881806
AAEL017029-RA	2090.45	2663.09	4753.54	0.349284
AAEL000650-RA	2493.6	2247.35	4740.95	-0.150004
AAEL801283-RA	2086.38	6645.72	8732.1	1.67143
AAEL001869-RA	2283.98	2444.88	4728.87	0.0982157
AAEL017368-RA	2534.67	2162.19	4696.85	-0.229307
AAEL012746-RA	2431.84	2230.63	4662.48	-0.124598
AAEL012904-RA	2298.19	2361.09	4659.29	0.0389562
AAEL006833-RA	2202.68	2453.34	4656.02	0.155484
AAEL006833-RC	2202.37	2453.06	4655.43	0.155527
AAEL010146-RB	2201.43	2438.36	4639.79	0.147472
AAEL006833-RB	2192.13	2445.89	4638.02	0.15803
AAEL013353-RA	2399.55	2228.98	4628.53	-0.106384
AAEL003675-RB	2281.68	2338.4	4620.08	0.0354249
AAEL002346-RB	2230.69	2377.36	4608.04	0.0918696
AAEL009838-RA	1965.37	2640.3	4605.67	0.425902
AAEL000311-RA	2364.34	2240.65	4604.99	-0.0775217
AAEL012035-RA	2249.6	2349.98	4599.58	0.0629775
AAEL017437-RA	2465.28	2133.98	4599.26	-0.208207
AAEL000444-RA	2304.25	2292.28	4596.53	-0.00751591
AAEL005221-RA	2238.32	2347.22	4585.54	0.0685402
AAEL003882-RA	2819.32	1766.2	4585.52	-0.674693
AAEL012616-RA	2082.62	2492.75	4575.37	0.259342
AAEL002346-RA	2213.24	2357.05	4570.29	0.0908258
AAEL003514-RA	2364.65	2195.44	4560.1	-0.107115
AAEL010585-RA	2369.56	2183.22	4552.79	-0.118161
AAEL003518-RA	1877.38	2671.45	4548.83	0.508898
AAEL017587-RA	2300.49	2244.14	4544.63	-0.0357809
AAEL017592-RA	2300.49	2244.14	4544.63	-0.0357809
AAEL017600-RA	2300.49	2244.14	4544.63	-0.0357809
AAEL017614-RA	2300.49	2244.14	4544.63	-0.0357809
AAEL017644-RA	2300.49	2244.14	4544.63	-0.0357809
AAEL017671-RA	2300.49	2244.14	4544.63	-0.0357809
AAEL017686-RA	2300.49	2244.14	4544.63	-0.0357809
AAEL017706-RA	2300.49	2244.14	4544.63	-0.0357809
AAEL017714-RA	2300.49	2244.14	4544.63	-0.0357809
AAEL017721-RA	2300.49	2244.14	4544.63	-0.0357809
AAEL017752-RA	2300.49	2244.14	4544.63	-0.0357809
AAEL017755-RA	2300.49	2244.14	4544.63	-0.0357809
AAEL017771-RA	2300.49	2244.14	4544.63	-0.0357809
AAEL017780-RA	2300.49	2244.14	4544.63	-0.0357809
AAEL017782-RA	2300.49	2244.14	4544.63	-0.0357809
AAEL017784-RA	2300.49	2244.14	4544.63	-0.0357809
AAEL017788-RA	2300.49	2244.14	4544.63	-0.0357809
AAEL017810-RA	2300.49	2244.14	4544.63	-0.0357809
AAEL017815-RA	2300.49	2244.14	4544.63	-0.0357809
AAEL017816-RA	2300.49	2244.14	4544.63	-0.0357809
AAEL017845-RA	2300.49	2244.14	4544.63	-0.0357809
AAEL017854-RA	2300.49	2244.14	4544.63	-0.0357809
AAEL017858-RA	2300.49	2244.14	4544.63	-0.0357809
AAEL017877-RA	2300.49	2244.14	4544.63	-0.0357809
AAEL017880-RA	2300.49	2244.14	4544.63	-0.0357809
AAEL017891-RA	2300.49	2244.14	4544.63	-0.0357809
AAEL017893-RA	2300.49	2244.14	4544.63	-0.0357809
AAEL017907-RA	2300.49	2244.14	4544.63	-0.0357809
AAEL017944-RA	2300.49	2244.14	4544.63	-0.0357809
AAEL017951-RA	2300.49	2244.14	4544.63	-0.0357809
AAEL017953-RA	2300.49	2244.14	4544.63	-0.0357809
AAEL017964-RA	2300.49	2244.14	4544.63	-0.0357809
AAEL017652-RA	2298.19	2243.59	4541.78	-0.0346929
AAEL017902-RA	2297.77	2242.76	4540.53	-0.0349622
AAEL017915-RA	2295.06	2241.84	4536.9	-0.0338465
AAEL012578-RA	1998.91	2518.94	4517.85	0.333598
AAEL008144-RA	1724.4	2771.22	4495.63	0.684427
AAEL010550-RA	2244.69	2234.03	4478.72	-0.00686687
AAEL001898-RA	2353.99	2122.04	4476.03	-0.149661
AAEL004195-RA	2089.09	2383.97	4473.07	0.190489
AAEL004327-RA	2208.22	2262.97	4471.19	0.0353342
AAEL013353-RC	2307.28	2144.18	4451.46	-0.105771
AAEL001289-RA	1682.39	2745.41	4427.8	0.706504
AAEL005221-RB	2154.2	2267.47	4421.67	0.0739363
AAEL012905-RA	1970.28	2445.07	4415.35	0.311472
AAEL004457-RC	2046.77	2361.19	4407.96	0.20616
AAEL006242-RA	2121.91	2269.04	4390.94	0.0967181
AAEL005455-RA	2379.91	2008.29	4388.2	-0.244935
AAEL001636-RA	2131.1	2250.57	4381.67	0.0786898
AAEL013739-RA	1983.87	2397.02	4380.88	0.272925
AAEL002194-RB	1757.53	2620.82	4378.35	0.576474
AAEL012568-RA	2282.41	2093.65	4376.06	-0.124542
AAEL009959-RA	2215.22	2159.61	4374.83	-0.0366788
AAEL014741-RA	1931.1	2438.73	4369.82	0.336709
AAEL002881-RA	2235.18	2126.91	4362.09	-0.0716359
AAEL003071-RA	2250.23	2110.92	4361.15	-0.0922003
AAEL012827-RA	2146.05	2195.72	4341.76	0.0330132
AAEL010823-RA	2119.29	2212.44	4331.74	0.0620549
AAEL003720-RA	1955.23	2373.31	4328.55	0.279561
AAEL017098-RA	3721.85	589.286	4311.14	-2.65898
AAEL017421-RA	2309.48	1990.84	4300.32	-0.214191
AAEL010467-RA	2177.08	2088.78	4265.86	-0.0597365
AAEL015524-RA	2011.66	2250.66	4262.32	0.16196
AAEL001044-RA	2276.46	1982.39	4258.84	-0.199552
AAEL007565-RA	2305.72	1944.81	4250.53	-0.245586
AAEL010467-RB	2169.66	2080.51	4250.17	-0.060534
AAEL006721-RA	2137.16	2107.7	4244.87	-0.0200253
AAEL002815-RA	2091.39	2146.66	4238.05	0.0376279
AAEL010148-RA	1904.45	2317.64	4222.09	0.283281
AAEL010146-RA	1995.99	2223.47	4219.45	0.155707
AAEL008963-RA	1874.25	2340.97	4215.22	0.320795
AAEL002158-RB	1861.08	2349.52	4210.6	0.336222
AAEL011116-RB	2294.74	1913.66	4208.41	-0.261996
AAEL017447-RC	2027.44	2179.46	4206.9	0.104309
AAEL017447-RA	2027.13	2178.81	4205.94	0.104106
AAEL006879-RB	1952.94	2244.14	4197.07	0.200517
AAEL017087-RA	1837.68	2353.47	4191.14	0.356906
AAEL009192-RA	2056.18	2111.01	4167.19	0.0379685
AAEL009472-RA	1960.98	2203.71	4164.69	0.16836
AAEL002829-RA	1931.1	2219.33	4150.43	0.200705
AAEL003716-RB	1886.48	2255.53	4142.01	0.257773
AAEL006115-RB	2262.25	1874.89	4137.14	-0.270948
AAEL000834-RB	1413.63	5719.87	7133.5	2.01658
AAEL006115-RA	2258.9	1855.32	4114.22	-0.283951
AAEL017074-RA	1730.88	2371.94	4102.82	0.454559
AAEL000834-RA	1400.57	5698.28	7098.84	2.02451
AAEL014309-RB	1943.84	2154.19	4098.04	0.148234
AAEL004088-RA	1909.88	2173.85	4083.74	0.18677
AAEL005528-RA	2289.62	1773.46	4063.09	-0.368542
AAEL015337-RA	1938.62	2110.18	4048.8	0.122339
AAEL004088-RE	1887	2149.78	4036.78	0.188097
AAEL004088-RB	1886.89	2149.6	4036.49	0.188054
AAEL004457-RB	1860.46	2156.4	4016.85	0.212966
AAEL004457-RA	1848.75	2142.98	3991.74	0.213068
AAEL001352-RA	2203.73	1786.42	3990.14	-0.302877
AAEL014309-RA	1885.01	2091.17	3976.18	0.149733
AAEL000427-RA	1565.36	2402.35	3967.7	0.617951
AAEL004088-RD	1847.08	2102.01	3949.09	0.186521
AAEL011116-RA	2147.51	1800.57	3948.07	-0.254214
AAEL004088-RC	1840.18	2094.47	3934.66	0.186737
AAEL000713-RA	1912.91	2012.06	3924.98	0.0729026
AAEL011584-RA	1816.67	2103.75	3920.42	0.211667
AAEL002504-RB	1904.03	2002.78	3906.81	0.0729482
AAEL008473-RA	1333.38	4573.14	5906.52	1.7781
AAEL003303-RA	2083.66	1814.81	3898.47	-0.199305
AAEL012341-RA	1538.5	2354.94	3893.44	0.614163
AAEL013225-RA	1755.54	2133.89	3889.43	0.281568
AAEL011657-RA	2019.08	1867.27	3886.35	-0.112772
AAEL012446-RA	2001	1879.21	3880.21	-0.0905977
AAEL006711-RA	1631.4	2246.71	3878.11	0.461703
AAEL003161-RA	1897.97	1971.54	3869.52	0.0548687
AAEL011870-RA	3053.08	811.623	3864.7	-1.91138
AAEL010900-RA	1973.63	1890.33	3863.95	-0.0622128
AAEL011055-RA	1791.91	2069.12	3861.02	0.207519
AAEL003352-RA	1917.93	1941.87	3859.8	0.0178962
AAEL007653-RA	1388.86	2468.68	3857.54	0.829835
AAEL007889-RA	1739.87	2117.63	3857.49	0.28347
AAEL008773-RA	1935.38	1916.7	3852.08	-0.0139962
AAEL004453-RA	1897.66	1949.68	3847.34	0.0390168
AAEL001411-RA	2010.62	1829.41	3840.03	-0.136257
AAEL013574-RB	1806.22	2029.7	3835.92	0.168292
AAEL013132-RB	1557.94	2269.59	3827.53	0.542791
AAEL013356-RB	1677.9	2141.7	3819.6	0.352097
AAEL013875-RB	1815.42	2003.52	3818.94	0.142233
AAEL012614-RA	1764.01	2052.21	3816.22	0.218323
AAEL007441-RB	1753.24	2053.13	3806.37	0.227799
AAEL012312-RA	2131.1	1672.58	3803.69	-0.349522
AAEL013132-RC	1547.18	2256.36	3803.53	0.544358
AAEL001623-RA	2022.74	1776.86	3799.6	-0.186979
AAEL013574-RA	1795.36	2003.88	3799.24	0.15853
AAEL012092-RA	1720.22	2074.72	3794.94	0.270322
AAEL007441-RA	1756.06	2036.78	3792.84	0.213942
AAEL008928-RC	1602.14	2167.61	3769.75	0.436101
AAEL004613-RA	1878.95	1885.09	3764.04	0.00470521
AAEL011381-RA	1770.59	1989.09	3759.68	0.167881
AAEL006956-RA	2146.78	1609.1	3755.87	-0.41592
AAEL007392-RA	1965.06	1777.05	3742.1	-0.145091
AAEL013675-RA	1854.81	1884.36	3739.17	0.0227968
AAEL013353-RD	1985.54	1749.85	3735.39	-0.182299
AAEL004739-RA	1692.11	2027.68	3719.79	0.261005
AAEL008330-RA	1756.9	1959.42	3716.32	0.157392
AAEL013989-RA	1607.99	2101.92	3709.91	0.386444
AAEL013356-RA	1626.28	2062.68	3688.96	0.342948
AAEL013875-RA	1753.14	1928.46	3681.59	0.137506
AAEL007650-RA	1854.81	1821.05	3675.87	-0.0265009
AAEL000109-RA	2846.8	823.383	3670.18	-1.7897
AAEL017144-RA	703.921	2953.9	3657.83	2.06914
AAEL002504-RA	1772.57	1877.19	3649.76	0.0827274
AAEL007923-RA	1791.7	1850.45	3642.15	0.0465516
AAEL010558-RA	1549.16	2085.56	3634.72	0.428949
AAEL017447-RD	1736.84	1882.89	3619.72	0.116483
AAEL003957-RB	1867.88	1741.4	3609.27	-0.101153
AAEL003671-RA	2229.22	1379.59	3608.82	-0.692298
AAEL000387-RA	1430.98	2173.67	3604.65	0.603134
AAEL017654-RA	1819.39	1775.21	3594.6	-0.0354663
AAEL004920-RA	1980	1610.02	3590.02	-0.298425
AAEL001411-RB	1932.45	1655.68	3588.13	-0.223012
AAEL003957-RC	1852.2	1734.05	3586.25	-0.0950971
AAEL005760-RA	1664.32	1918.99	3583.31	0.205419
AAEL003957-RA	1849.9	1731.84	3581.75	-0.095141
AAEL013139-RD	1662.33	1912.65	3574.98	0.202367
AAEL010288-RA	1705.38	1865.89	3571.27	0.129767
AAEL001261-RA	1701.83	1861.85	3563.68	0.129646
AAEL013353-RB	1894.52	1665.69	3560.22	-0.185712
AAEL004347-RA	1875.19	1679.11	3554.3	-0.159343
AAEL007752-RA	1746.45	1802.86	3549.31	0.0458633
AAEL005997-RA	1957.12	1589.8	3546.92	-0.29988
AAEL017342-RA	1630.67	1912.93	3543.6	0.230319
AAEL009601-RA	1606.53	1926.89	3533.42	0.262329
AAEL007114-RA	1273.81	2254.8	3528.61	0.823843
AAEL013249-RA	1833.29	1689.03	3522.32	-0.118239
AAEL013613-RA	1568.81	1942.6	3511.41	0.308324
AAEL005474-RA	1542.47	1958.5	3500.97	0.344502
AAEL010296-RA	1657.94	1838.33	3496.27	0.148999
AAEL012552-RA	1629.31	1849.44	3478.75	0.18283
AAEL002227-RA	1503.91	1967.23	3471.14	0.387441
AAEL014847-RA	1603.5	1866.99	3470.49	0.219491
AAEL003179-RA	2118.67	1338.43	3457.1	-0.662611
AAEL008928-RA	1460.76	1992.58	3453.34	0.447924
AAEL006863-RB	1439.86	2007.19	3447.05	0.479252
AAEL003746-RA	1671.94	1774.84	3446.78	0.0861622
AAEL003503-RA	1573.4	1867.82	3441.22	0.247464
AAEL007158-RC	2019.08	1419.65	3438.73	-0.508162
AAEL017263-RA	1700.68	1729.09	3429.77	0.0238974
AAEL017451-RA	1788.67	1636.38	3425.05	-0.128373
AAEL013139-RI	1578.94	1843.01	3421.95	0.223106
AAEL007662-RA	1702.77	1717.23	3420.01	0.0122028
AAEL003234-RA	1704.76	1711.54	3416.3	0.00572803
AAEL012731-RA	1829.42	1579.79	3409.21	-0.211654
AAEL010975-RA	1530.87	1878.02	3408.89	0.294853
AAEL002867-RA	1773.62	1633.63	3407.25	-0.118617
AAEL004134-RA	1945.93	1461.27	3407.21	-0.413239
AAEL005638-RA	1937.99	1458.06	3396.05	-0.410518
AAEL010965-RA	1474.13	1918.26	3392.39	0.37993
AAEL015441-RA	1678.63	1712.73	3391.37	0.0290138
AAEL013139-RB	1566.3	1810.12	3376.42	0.208726
AAEL013007-RA	1741.33	1631.97	3373.31	-0.0935711
AAEL007928-RA	1670.38	1691.23	3361.61	0.0179025
AAEL012154-RB	1757.32	1602.67	3359.98	-0.132901
AAEL013139-RE	1544.35	1805.16	3349.51	0.225122
AAEL006863-RA	1398.27	1949.04	3347.3	0.479119
AAEL013656-RA	1409.34	1936.82	3346.16	0.458662
AAEL015639-RA	1714.37	4614.06	6328.43	1.42836
AAEL004445-RA	2006.96	1317.03	3323.99	-0.607727
AAEL013139-RA	1530.25	1792.02	3322.27	0.227823
AAEL013139-RG	1529.31	1790	3319.31	0.227081
AAEL009422-RC	1847.81	1465.22	3313.03	-0.334699
AAEL001279-RB	1754.81	1555.99	3310.8	-0.173478
AAEL013139-RC	1524.08	1784.21	3308.29	0.227346
AAEL003661-RA	1839.35	1464.76	3304.11	-0.328528
AAEL007371-RA	1471.42	3332.17	4803.59	1.17926
AAEL003873-RB	1237.55	2058.92	3296.47	0.734396
AAEL005400-RB	1550.83	1743.6	3294.44	0.169028
AAEL005400-RD	1550.1	1744.06	3294.16	0.170089
AAEL001746-RA	1302.76	1974.76	3277.52	0.600108
AAEL008274-RA	1016.87	2159.77	3176.64	1.08674
AAEL005008-RA	1528.99	1739.01	3268	0.185683
AAEL010576-RD	2366.22	884.296	3250.52	-1.41998
AAEL009645-RB	1309.34	1941.13	3250.48	0.568058
AAEL006196-RA	1455.53	1793.95	3249.48	0.301593
AAEL013984-RA	1504.65	3040.75	4545.4	1.01501
AAEL010576-RH	2361.1	882.918	3244.02	-1.41911
AAEL014452-RA	1472.88	1770.8	3243.68	0.265761
AAEL008697-RA	1675.81	1565	3240.81	-0.0986987
AAEL010576-RJ	2360.16	880.07	3240.23	-1.42319
AAEL010576-RC	2359.64	880.07	3239.71	-1.42287
AAEL010576-RK	2359.43	879.978	3239.41	-1.4229
AAEL010576-RP	2358.7	879.427	3238.12	-1.42335
AAEL010991-RA	1561.07	1676.17	3237.24	0.102627
AAEL010576-RM	2355.98	879.611	3235.59	-1.42139
AAEL010576-RE	2357.44	877.865	3235.31	-1.42515
AAEL009422-RB	1777.9	1456.31	3234.21	-0.28786
AAEL010576-RO	2354.93	877.498	3232.43	-1.42422
AAEL010576-RT	2354.2	877.222	3231.42	-1.42422
AAEL010576-RF	2353.78	875.476	3229.26	-1.42684
AAEL010576-RB	2352.53	876.487	3229.02	-1.42441
AAEL010576-RR	2351.28	877.498	3228.77	-1.42198
AAEL005319-RA	1482.28	1745.99	3228.27	0.236225
AAEL010576-RQ	2351.69	875.017	3226.71	-1.42632
AAEL010576-RN	2350.55	875.201	3225.75	-1.42531
AAEL010576-RI	2350.44	875.293	3225.73	-1.42509
AAEL010576-RS	2348.46	875.385	3223.84	-1.42372
AAEL010576-RG	2348.77	874.833	3223.6	-1.42482
AAEL010576-RL	2347.72	875.476	3223.2	-1.42312
AAEL010576-RA	2346.68	875.293	3221.97	-1.42278
AAEL007113-RB	1474.24	1738.37	3212.6	0.237763
AAEL008701-RA	1232.75	1975.86	3208.61	0.680608
AAEL005931-RA	1514.47	1688.94	3203.41	0.157304
AAEL006721-RB	1622	1575.1	3197.1	-0.0423223
AAEL009275-RA	1731.61	1460.26	3191.87	-0.24589
AAEL004419-RA	1796.92	1390.53	3187.45	-0.369896
AAEL012233-RA	1657.84	1526.96	3184.8	-0.118639
AAEL006634-RA	1521.05	1658.89	3179.95	0.125153
AAEL002886-RB	1686.47	1492.05	3178.52	-0.176711
AAEL013139-RF	1466.71	1709.52	3176.23	0.221002
AAEL007113-RA	1452.71	1722.84	3175.55	0.24604
AAEL009712-RA	1457.73	1714.85	3172.57	0.234359
AAEL008171-RA	1731.19	1436.28	3167.48	-0.269429
AAEL007326-RA	1639.34	1526.87	3166.21	-0.10254
AAEL008836-RA	1546.76	1608.36	3155.12	0.0563457
AAEL005008-RC	1473.61	1681.5	3155.11	0.19039
AAEL006187-RA	1753.03	1397.42	3150.45	-0.32709
AAEL001471-RA	1321.46	1824.45	3145.92	0.465328
AAEL014039-RA	1541.64	1597.61	3139.25	0.051455
AAEL008216-RA	1507.78	1629.95	3137.73	0.112404
AAEL009076-RA	1530.35	1606.71	3137.06	0.0702455
AAEL001872-RA	1738.93	1398.06	3136.99	-0.31477
AAEL013139-RH	1454.07	1676.63	3130.7	0.205465
AAEL011116-RC	1677.17	1452.91	3130.08	-0.207083
AAEL004716-RA	1676.44	1450.89	3127.33	-0.208462
AAEL004716-RB	1676.44	1450.8	3127.24	-0.208553
AAEL004968-RA	1574.97	1550.94	3125.91	-0.0221821
AAEL002230-RA	1784.49	1337.7	3122.19	-0.415756
AAEL009422-RE	1721.37	1399.35	3120.72	-0.298804
AAEL005521-RA	1481.45	1638.31	3119.76	0.145205
AAEL012825-RA	1418.96	1691.79	3110.74	0.253714
AAEL009645-RA	1238.91	1868	3106.91	0.592423
AAEL014312-RA	1352.81	1739.28	3092.1	0.362533
AAEL011604-RA	1466.92	1618.47	3085.39	0.141837
AAEL006977-RA	1580.82	1504.36	3085.18	-0.0715261
AAEL011105-RB	1579.26	1503.26	3082.51	-0.0711526
AAEL011104-RA	1673.09	1408.44	3081.54	-0.248417
AAEL010520-RA	1564.73	1508.68	3073.41	-0.0526293
AAEL011105-RA	1576.54	1492.69	3069.23	-0.0788443
AAEL010097-RA	3038.13	3.85875	3041.99	-9.62084
AAEL005400-RA	1471.1	1566.84	3037.94	0.0909561
AAEL005008-RB	1417.39	1618.93	3036.32	0.191801
AAEL013967-RA	1463.58	1571.25	3034.82	0.102408
AAEL005400-RC	1466.92	1566.56	3033.48	0.0948073
AAEL008902-RA	1501.09	1526.78	3027.87	0.0244771
AAEL007097-RA	3023.5	3.39937	3026.9	-9.79674
AAEL006433-RA	1564	1455.85	3019.85	-0.103378
AAEL001916-RA	1651.15	1356.72	3007.87	-0.283351
AAEL001916-RB	1651.46	1356.35	3007.81	-0.284015
AAEL007681-RA	1462.74	1541.11	3003.85	0.0752944
AAEL010521-RB	1380.29	1620.77	3001.06	0.231699
AAEL013068-RA	1687.72	1311.15	2998.87	-0.364249
AAEL013767-RA	1550.83	1447.03	2997.86	-0.0999481
AAEL003646-RA	1400.36	1595.78	2996.13	0.188462
AAEL012243-RA	1618.65	1373.07	2991.72	-0.237386
AAEL002572-RA	1319.79	1665.05	2984.84	0.335256
AAEL000074-RA	1361.59	4421.5	5783.09	1.69924
AAEL002301-RA	1315.51	2659.81	3975.32	1.01571
AAEL010205-RE	1311.64	1661.65	2973.29	0.341244
AAEL007158-RA	1797.34	1172.69	2970.03	-0.61604
AAEL007888-RA	1386.67	1581.44	2968.11	0.189619
AAEL011905-RA	1332.12	1635.74	2967.86	0.296219
AAEL015049-RA	1312.27	1655.22	2967.49	0.33496
AAEL014753-RA	1412.17	1553.05	2965.22	0.137198
AAEL011302-RB	1399.31	1564.26	2963.58	0.160764
AAEL011566-RA	1266.5	1696.84	2963.34	0.422004
AAEL002407-RB	1704.97	1255.38	2960.34	-0.441619
AAEL013171-RA	1322.4	1632.8	2955.21	0.304187
AAEL006962-RB	1387.4	1566.65	2954.05	0.1753
AAEL017109-RA	1311.01	1641.25	2952.27	0.324116
AAEL007158-RB	1774.87	1174.53	2949.4	-0.595634
AAEL014039-RB	1443.41	1505.28	2948.69	0.0605493
AAEL010206-RA	1240.69	1703.55	2944.23	0.457401
AAEL002986-RA	1419.48	1516.3	2935.79	0.0951957
AAEL012094-RB	1562.95	1359.29	2922.24	-0.201423
AAEL008787-RA	1447.17	1474.32	2921.49	0.0268102
AAEL013936-RB	1367.02	1552.04	2919.07	0.183131
AAEL010004-RB	1436.51	1481.94	2918.46	0.044918
AAEL017536-RA	1232.43	18682.2	19914.7	3.92209
AAEL004987-RA	1283.64	1626.28	2909.91	0.341339
AAEL002886-RA	1535.16	1370.5	2905.66	-0.163687
AAEL013510-RA	2250.23	652.128	2902.36	-1.78684
AAEL007001-RA	1608.41	1290.84	2899.25	-0.317322
AAEL014717-RA	1508.93	1386.12	2895.05	-0.122476
AAEL010205-RB	1274.34	1620.49	2894.83	0.346686
AAEL003743-RA	1350.41	1537.99	2888.4	0.187647
AAEL012227-RA	1559.92	1327.5	2887.43	-0.232763
AAEL001279-RA	1576.64	1309.49	2886.14	-0.267848
AAEL000575-RA	1418.02	1465.22	2883.24	0.0472431
AAEL007834-RB	1401.51	1480.01	2881.52	0.0786309
AAEL013969-RA	1220.42	1659.08	2879.49	0.44301
AAEL001306-RA	1276.32	1602.39	2878.71	0.328235
AAEL010521-RA	1325.96	1551.95	2877.91	0.22705
AAEL004547-RB	1255.73	1618.47	2874.2	0.366098
AAEL011302-RD	1353.96	1517.22	2871.18	0.164246
AAEL006323-RA	1338.39	1527.7	2866.09	0.190858
AAEL010028-RA	1384.47	1480.93	2865.41	0.0971671
AAEL014936-RA	1382.7	1481.21	2863.91	0.0992879
AAEL013821-RA	1202.76	1655.86	2858.62	0.46124
AAEL013966-RA	1353.86	1504.27	2858.13	0.151987
AAEL012094-RA	1533.49	1320.79	2854.28	-0.21541
AAEL014943-RA	1528.16	1324.84	2852.99	-0.205978
AAEL010258-RA	1426.17	1426.54	2852.71	0.000377917
AAEL008723-RA	1103.69	1736.53	2840.22	0.653868
AAEL004978-RA	2694.55	144.795	2839.34	-4.21796
AAEL005187-RA	1300.98	1537.07	2838.05	0.24058
AAEL011960-RA	1591.69	1244.35	2836.05	-0.355163
AAEL006531-RA	1352.08	1477.81	2829.89	0.128278
AAEL010258-RB	1414.47	1413.86	2828.33	-0.000613629
AAEL003873-RA	1069.1	1756.01	2825.11	0.715895
AAEL012409-RA	1063.04	1749.57	2812.62	0.718804
AAEL004234-RA	1412.58	1396.32	2808.9	-0.0167119
AAEL013407-RB	1316.76	1489.84	2806.61	0.178168
AAEL004547-RA	1225.12	1580.8	2805.92	0.367735
AAEL009490-RA	1486.46	1313.81	2800.28	-0.178125
AAEL801299-RA	1106.83	1685.26	2792.09	0.606543
AAEL006751-RA	1431.18	1356.9	2788.09	-0.0768941
AAEL013530-RA	1524.6	1259.97	2784.58	-0.275042
AAEL013987-RA	1084.88	1684.44	2769.32	0.634726
AAEL001052-RA	1315.09	1445.93	2761.02	0.136835
AAEL002190-RA	1449.37	1297	2746.37	-0.160246
AAEL003210-RA	1276.95	1469.08	2746.03	0.202214
AAEL006962-RA	1289.59	1451.07	2740.66	0.170206
AAEL002761-RB	1270.78	1469.63	2740.41	0.209738
AAEL012154-RA	1425.33	1314.36	2739.7	-0.116935
AAEL011686-RA	1165.03	1572.72	2737.75	0.432888
AAEL011756-RA	1228.36	1505.37	2733.73	0.293389
AAEL003642-RA	1178.2	1548.92	2727.12	0.39468
AAEL013952-RA	1305.68	1421.4	2727.08	0.122504
AAEL012282-RA	1303.28	1417.72	2721	0.121427
AAEL008723-RB	1050.09	1669.83	2719.91	0.669192
AAEL012364-RA	1416.87	1291.49	2708.35	-0.133674
AAEL013950-RA	1536.94	1171.41	2708.34	-0.391815
AAEL011302-RA	1275.07	1430.31	2705.38	0.165754
AAEL009634-RD	1158.87	1541.29	2700.16	0.411428
AAEL012207-RD	1201.29	1492.88	2694.17	0.313507
AAEL010205-RD	1199.1	1492.78	2691.88	0.316056
AAEL002081-RB	1371.1	1318.77	2689.87	-0.0561365
AAEL005628-RB	1506.42	1183.07	2689.5	-0.348586
AAEL006531-RB	1283.11	1406.15	2689.26	0.132098
AAEL010205-RF	1195.86	1490.21	2686.07	0.317471
AAEL003210-RB	1247.69	1438.3	2685.99	0.205109
AAEL012207-RA	1195.13	1488.74	2683.87	0.31693
AAEL017195-RA	1105.57	1577.13	2682.7	0.512503
AAEL013936-RA	1220.42	1461.64	2682.05	0.260215
AAEL012817-RA	1514.89	1161.85	2676.74	-0.382785
AAEL001037-RA	1406.11	1269.07	2675.17	-0.147935
AAEL014556-RB	1238.91	1436.19	2675.1	0.213173
AAEL015053-RB	1238.39	1435.64	2674.03	0.213228
AAEL002761-RD	1228.67	1435.64	2664.31	0.224594
AAEL011302-RE	1253.75	1407.98	2661.73	0.167381
AAEL009389-RA	1377.79	1282.76	2660.54	-0.103104
AAEL006389-RA	1455.22	1200.62	2655.84	-0.277454
AAEL008928-RB	1122.4	1529.53	2651.93	0.446509
AAEL010602-RA	1130.44	1520.62	2651.07	0.427773
AAEL002781-RB	1225.22	1422.78	2648	0.215665
AAEL010205-RC	1175.48	1469.17	2644.65	0.321752
AAEL006609-RA	1154.16	1487.27	2641.44	0.36582
AAEL011302-RC	1247.69	1388.69	2636.38	0.154467
AAEL017499-RA	1235.04	1395.12	2630.17	0.175827
AAEL005277-RA	1363.58	1263.83	2627.41	-0.10959
AAEL004317-RA	1243.82	1378.49	2622.31	0.14831
AAEL007160-RA	1356.99	1259.05	2616.05	-0.108072
AAEL010205-RA	1158.55	1449.88	2608.43	0.323608
AAEL008461-RA	1323.66	1283.95	2607.61	-0.0439382
AAEL010508-RA	1342.78	1264.38	2607.16	-0.0867899
AAEL002081-RA	1326.06	1279.54	2605.6	-0.0515192
AAEL001020-RA	1205.26	1398.43	2603.69	0.214459
AAEL008134-RA	1268.48	1322.91	2591.39	0.0606074
AAEL010004-RA	1274.86	1314.55	2589.4	0.0442292
AAEL013334-RA	1434.01	1155.33	2589.33	-0.311749
AAEL010219-RA	1020.3	1563.99	2584.29	0.616229
AAEL011746-RB	1201.19	1376.65	2577.84	0.196705
AAEL011746-RA	1200.35	1375.37	2575.72	0.196361
AAEL006415-RA	1265.66	1307.56	2573.23	0.0469897
AAEL014709-RA	1296.18	1274.31	2570.48	-0.0245493
AAEL017605-RA	1300.67	1267.69	2568.36	-0.0370505
AAEL010801-RA	1220.1	1347.53	2567.63	0.143316
AAEL009201-RA	1328.15	1238.11	2566.26	-0.101283
AAEL000424-RA	1325.33	1240.4	2565.73	-0.0955414
AAEL009634-RC	1100.66	1462.1	2562.76	0.409668
AAEL007011-RA	1273.5	1287.54	2561.03	0.0158141
AAEL009625-RA	1108.08	1452.54	2560.62	0.390517
AAEL007834-RA	1245.49	1313.35	2558.85	0.0765358
AAEL009706-RA	1427.53	1125.65	2553.18	-0.342757
AAEL012207-RB	1134.94	1416.34	2551.28	0.31956
AAEL007551-RA	1286.56	1263	2549.57	-0.02666
AAEL007043-RA	1421.05	1126.85	2547.89	-0.334665
AAEL001951-RA	1165.87	1380.97	2546.84	0.24428
AAEL002565-RA	1114.35	1430.22	2544.57	0.360031
AAEL006577-RA	1352.19	1191.99	2544.17	-0.181926
AAEL005471-RA	1097.11	1445.01	2542.12	0.397372
AAEL011989-RB	1076.52	1462.47	2538.99	0.442023
AAEL013071-RA	1261.17	1276.14	2537.31	0.0170288
AAEL006745-RA	1310.07	1224.51	2534.58	-0.0974435
AAEL017345-RA	1165.14	3367.1	4532.24	1.53101
AAEL005336-RA	1057.5	1473.31	2530.81	0.478393
AAEL014702-RA	1360.44	1165.43	2525.87	-0.223207
AAEL004838-RA	1575.18	949.711	2524.89	-0.729956
AAEL013233-RA	1184.05	1336.32	2520.37	0.174536
AAEL009884-RA	1577.17	942.086	2519.25	-0.743404
AAEL017391-RA	1851.05	666.92	2517.97	-1.47276
AAEL007987-RA	1166.7	1342.94	2509.64	0.202952
AAEL009430-RA	1339.96	1167.73	2507.69	-0.198481
AAEL011927-RA	638.578	1064.79	1703.36	0.737628
AAEL006931-RC	1373.29	1127.67	2500.97	-0.284291
AAEL009678-RA	1244.34	1252.16	2496.51	0.00903694
AAEL004616-RA	1156.99	1339.35	2496.34	0.211165
AAEL012509-RA	1285.31	1208.71	2494.01	-0.088649
AAEL009634-RG	1067.95	1425.99	2493.95	0.417115
AAEL009930-RA	1319.69	1173.7	2493.39	-0.169129
AAEL002861-RA	1251.66	1240.59	2492.25	-0.0128187
AAEL005617-RA	1279.35	1209.9	2489.25	-0.080523
AAEL011527-RA	1199.2	1289.28	2488.48	0.104492
AAEL012570-RA	1089.17	1396.68	2485.85	0.358779
AAEL014026-RA	1265.66	1220.1	2485.76	-0.0528936
AAEL015015-RA	1529.83	955.775	2485.6	-0.678628
AAEL012360-RA	1037.34	1442.99	2480.33	0.476174
AAEL000428-RA	1083	1396.13	2479.13	0.366399
AAEL007306-RA	1265.77	1206.78	2472.54	-0.0688517
AAEL003210-RC	1154.58	1317.49	2472.07	0.190418
AAEL010340-RA	1270.26	1200.9	2471.16	-0.0810107
AAEL005728-RA	1349.47	1118.85	2468.32	-0.27037
AAEL007274-RA	1386.25	1063.73	2449.98	-0.382059
AAEL015410-RA	1182.27	1261.99	2444.27	0.0941412
AAEL004688-RA	1059.8	1381.06	2440.87	0.381983
AAEL017766-RA	1228.67	1211	2439.67	-0.0208945
AAEL004902-RA	1120.52	1317.21	2437.73	0.233323
AAEL014556-RA	1132.01	1303.71	2435.72	0.20373
AAEL005861-RA	1367.96	1066.85	2434.82	-0.35867
AAEL014494-RA	1229.09	1205.22	2434.3	-0.0282973
AAEL000165-RB	1171.41	1258.87	2430.28	0.103889
AAEL003312-RA	1302.24	1125.1	2427.34	-0.210937
AAEL013320-RA	1066.07	1355.61	2421.69	0.34664
AAEL013132-RA	986.97	1432.88	2419.85	0.537842
AAEL003210-RD	1129.61	1289.56	2419.16	0.191054
AAEL003210-RE	1127.83	1287.17	2415	0.190649
AAEL017207-RA	1410.91	1002.17	2413.08	-0.493498
AAEL017251-RA	1008.39	1400.82	2409.21	0.474213
AAEL013857-RB	1085.3	1321.71	2407.01	0.284314
AAEL007114-RB	863.768	1541.57	2405.34	0.835684
AAEL004390-RA	2400.49	3.3075	2403.8	-9.50338
AAEL007549-RA	1203.17	1197.77	2400.95	-0.00648884
AAEL003106-RA	1196.38	1200.71	2397.09	0.00521552
AAEL000081-RA	1427.53	967.351	2394.88	-0.561406
AAEL012666-RA	1198.05	1195.29	2393.35	-0.00332703
AAEL000278-RA	947.679	1442.62	2390.3	0.606221
AAEL009946-RA	1182.8	1206.13	2388.93	0.028189
AAEL002764-RB	1176	1212.75	2388.75	0.0443884
AAEL006931-RA	1302.86	1083.3	2386.16	-0.266256
AAEL013857-RA	1074.64	1311.06	2385.7	0.286872
AAEL002764-RA	1173.91	1210.18	2384.09	0.0438911
AAEL005037-RA	1125.11	1255.65	2380.77	0.158369
AAEL010611-RA	1192.31	1185.46	2377.77	-0.0083039
AAEL003658-RA	1250.2	1126.48	2376.68	-0.150335
AAEL013275-RB	1415.51	960.553	2376.06	-0.559385
AAEL002296-RA	1056.56	1317.95	2374.51	0.318911
AAEL014937-RA	908.911	12963.7	13872.6	3.83419
AAEL014275-RA	1115.92	1256.39	2372.31	0.171053
AAEL005324-RA	990.627	1379.87	2370.5	0.478118
AAEL002861-RB	1189.59	1178.57	2368.16	-0.013423
AAEL017012-RC	1289.17	1074.94	2364.11	-0.262195
AAEL005017-RA	1117.49	1245.55	2363.03	0.156525
AAEL009770-RB	1301.92	1060.7	2362.62	-0.295632
AAEL017012-RA	1287.92	1073.1	2361.02	-0.263259
AAEL001770-RA	1101.71	1253.54	2355.25	0.18627
AAEL001607-RA	897.73	1454.1	2351.83	0.695778
AAEL004017-RA	1476.33	873.271	2349.6	-0.75751
AAEL003955-RA	1386.04	962.39	2348.43	-0.526277
AAEL012858-RA	1102.75	1244.45	2347.2	0.174396
AAEL001101-RA	1237.24	1108.93	2346.17	-0.157955
AAEL011689-RA	1174.54	1169.2	2343.74	-0.00657465
AAEL009647-RA	1064.61	1276.33	2340.94	0.261672
AAEL003768-RA	1295.03	1040.3	2335.33	-0.315981
AAEL011129-RA	1276.84	1052.15	2329	-0.279238
AAEL013275-RA	1383.74	943.923	2327.67	-0.551835
AAEL009648-RA	1126.79	1196.95	2323.73	0.0871454
AAEL012282-RC	1112.78	1207.97	2320.76	0.118414
AAEL012607-RA	1417.39	899.731	2317.12	-0.655672
AAEL002417-RB	1050.4	1262.73	2313.13	0.265608
AAEL003976-RA	1183.11	1129.42	2312.53	-0.0670034
AAEL014222-RA	2309.27	2.205	2311.47	-10.0324
AAEL005628-RA	1290.22	1017.52	2307.73	-0.342565
AAEL012845-RA	1187.29	1117.29	2304.58	-0.0876666
AAEL012671-RA	1086.45	1217.53	2303.98	0.164331
AAEL012750-RA	1224.18	1079.71	2303.89	-0.181162
AAEL017354-RA	1079.24	1223.31	2302.56	0.18078
AAEL004386-RA	2300.39	1.8375	2302.22	-10.2899
AAEL002178-RA	1135.67	1164.97	2300.64	0.0367566
AAEL007657-RA	2294.85	2.205	2297.05	-10.0234
AAEL017245-RA	1045.17	1250.23	2295.41	0.258455
AAEL003608-RA	1134.41	1160.29	2294.7	0.0325361
AAEL002407-RA	1320.94	964.687	2285.63	-0.453433
AAEL009927-RA	1047.58	1230.02	2277.6	0.231627
AAEL001847-RA	1399.21	875.201	2274.41	-0.676925
AAEL002417-RA	1031.8	1241.41	2273.21	0.266823
AAEL007967-RA	1035.35	1231.77	2267.12	0.250609
AAEL010801-RB	1069	1198.05	2267.05	0.164426
AAEL007967-RB	1035.04	1231.49	2266.53	0.250723
AAEL014361-RA	1028.87	1237.56	2266.43	0.266429
AAEL008939-RA	1132.43	1132.27	2264.7	-0.000206486
AAEL012282-RB	1088.54	1173.89	2262.43	0.108898
AAEL004589-RA	989.582	1268.43	2258.01	0.358147
AAEL010018-RA	1213.2	1037.73	2250.93	-0.225395
AAEL002761-RC	1040.47	1206.41	2246.88	0.213482
AAEL012207-RE	995.748	1245.18	2240.93	0.322504
AAEL011369-RA	1021.35	1218.17	2239.52	0.254239
AAEL007586-RA	1179.35	1059.13	2238.48	-0.155104
AAEL008412-RA	1141	1088.81	2229.81	-0.0675436
AAEL002501-RA	1208.5	1021.19	2229.69	-0.242969
AAEL007526-RA	1077.99	1150	2227.99	0.0932935
AAEL009345-RA	1058.34	1168.19	2226.53	0.142471
AAEL007823-RA	1232.75	992.249	2225	-0.3131
AAEL006422-RA	1182.17	1038.74	2220.91	-0.186605
AAEL007201-RA	1114.35	1102.78	2217.13	-0.0150653
AAEL009074-RA	978.819	1234.62	2213.43	0.334948
AAEL008259-RA	982.476	1230.3	2212.77	0.324512
AAEL011187-RA	1101.5	1100.39	2201.88	-0.00145679
AAEL011051-RA	1122.19	1076.41	2198.6	-0.0600912
AAEL007092-RA	971.713	1221.57	2193.28	0.330133
AAEL002687-RA	1018.01	1167.46	2185.46	0.197622
AAEL004496-RA	1072.45	1110.4	2182.85	0.0501727
AAEL005218-RC	937.02	1242.7	2179.72	0.407326
AAEL002417-RC	985.925	1191.89	2177.82	0.273706
AAEL008768-RA	1109.44	1067.95	2177.39	-0.0549812
AAEL007065-RA	1052.49	1122.62	2175.11	0.0930644
AAEL000961-RA	2171.33	2.84812	2174.18	-9.57435
AAEL007547-RA	958.233	1215.14	2173.37	0.342672
AAEL009765-RA	906.507	1265.76	2172.27	0.481614
AAEL009241-RA	1253.96	913.605	2167.56	-0.456848
AAEL002759-RA	981.745	1183.72	2165.46	0.269904
AAEL002978-RA	1348.32	814.471	2162.79	-0.727226
AAEL002601-RA	903.059	2056.3	2959.36	1.18716
AAEL004120-RA	958.129	1201.17	2159.3	0.326153
AAEL010073-RA	1175.48	982.878	2158.36	-0.258167
AAEL014637-RA	1077.67	1073.74	2151.42	-0.00527106
AAEL007624-RA	842.869	1308.48	2151.35	0.634515
AAEL014526-RA	993.24	1155.7	2148.93	0.218547
AAEL801286-RA	975.893	1163.41	2139.31	0.253568
AAEL002813-RA	1046.53	1092.76	2139.29	0.0623599
AAEL011514-RA	1161.37	977.917	2139.29	-0.248049
AAEL008389-RA	1172.45	966.708	2139.16	-0.278375
AAEL012882-RA	1230.86	908.092	2138.96	-0.438762
AAEL002761-RG	991.045	1147.7	2138.75	0.211725
AAEL005411-RA	1096.9	1039.47	2136.37	-0.0775796
AAEL011063-RA	1240.9	895.321	2136.22	-0.470905
AAEL017388-RA	950.292	1184.18	2134.47	0.317442
AAEL002748-RA	1089.17	1044.43	2133.6	-0.0605038
AAEL011518-RA	1089.48	1042.6	2132.08	-0.0634594
AAEL013968-RA	1216.55	914.799	2131.35	-0.411268
AAEL008365-RA	1037.55	1093.59	2131.13	0.0758933
AAEL014413-RA	1049.98	1080.17	2130.16	0.0409
AAEL006040-RA	940.678	1188.68	2129.36	0.337586
AAEL012632-RA	938.588	1188.77	2127.36	0.340906
AAEL008882-RA	876.935	1249.87	2126.8	0.511233
AAEL017412-RA	1001.08	1124.83	2125.9	0.168148
AAEL006519-RA	1127.62	992.893	2120.51	-0.183574
AAEL002759-RD	959.801	1159.28	2119.08	0.27242
AAEL017204-RA	996.792	1121.43	2118.22	0.169969
AAEL002759-RC	956.875	1159.37	2116.24	0.276939
AAEL010403-RA	1069.84	1046.09	2115.92	-0.0323845
AAEL008958-RA	1386.88	728.752	2115.63	-0.928341
AAEL009925-RA	960.532	1152.2	2112.74	0.26249
AAEL011967-RA	941.305	1170.95	2112.25	0.314941
AAEL001022-RB	847.885	1263.83	2111.72	0.575864
AAEL012950-RA	1077.57	1032.4	2109.97	-0.0617789
AAEL002428-RA	915.912	1193.73	2109.64	0.382197
AAEL003193-RB	1081.02	1026.52	2107.54	-0.0746287
AAEL006222-RA	1035.14	1072	2107.14	0.0504711
AAEL003605-RA	1124.17	981.592	2105.77	-0.19567
AAEL011102-RA	988.328	1117.2	2105.53	0.176825
AAEL007490-RA	1056.04	1048.29	2104.34	-0.0106249
AAEL009475-RA	1088.64	1012.55	2101.2	-0.104535
AAEL007293-RB	939.946	1160.66	2100.6	0.30429
AAEL007490-RB	1053.85	1044.34	2098.19	-0.0130712
AAEL001159-RA	977.67	1114.9	2092.57	0.189499
AAEL013235-RA	1287.29	802.252	2089.54	-0.682213
AAEL011989-RA	885.086	1203.19	2088.28	0.442981
AAEL004450-RA	935.558	1150	2085.56	0.297734
AAEL002254-RA	974.639	1110.58	2085.22	0.188379
AAEL017018-RA	940.887	1142.92	2083.81	0.280637
AAEL003293-RA	1117.07	964.503	2081.57	-0.211859
AAEL007293-RA	928.974	1151.38	2080.35	0.30965
AAEL000485-RA	1014.66	1064.74	2079.4	0.0695012
AAEL007619-RA	959.174	1116.56	2075.73	0.219192
AAEL014366-RA	874.009	1197.96	2071.97	0.454857
AAEL001810-RA	1015.39	1055.46	2070.85	0.0558331
AAEL010611-RB	1041.31	1029.18	2070.49	-0.016897
AAEL011689-RB	1039.85	1028.63	2068.48	-0.0156417
AAEL000064-RA	987.492	1076.96	2064.45	0.125121
AAEL008500-RA	1727.75	336.17	2063.92	-2.36163
AAEL015064-RB	1209.86	852.14	2062	-0.505679
AAEL011658-RA	982.581	1078.89	2061.47	0.134896
AAEL004738-RA	1160.33	897.526	2057.86	-0.370508
AAEL002174-RA	981.013	1076.77	2057.79	0.134371
AAEL002077-RA	1021.77	1035.52	2057.29	0.0192926
AAEL015572-RA	954.994	1100.39	2055.38	0.204447
AAEL015053-RA	952.381	1101.49	2053.87	0.209843
AAEL008364-RA	990.627	2062.44	3053.07	1.05794
AAEL000271-RC	974.953	1073.65	2048.6	0.139121
AAEL012207-RC	909.956	1136.31	2046.27	0.320487
AAEL000165-RA	1007.87	1038.1	2045.96	0.0426303
AAEL000485-RB	997.001	1044.89	2041.9	0.0676888
AAEL010484-RA	1024.59	1016.78	2041.37	-0.011037
AAEL004342-RA	1000.14	1040.21	2040.34	0.0566756
AAEL002759-RB	928.243	1111.96	2040.21	0.260534
AAEL004886-RA	1122.08	916.361	2038.44	-0.292193
AAEL006136-RA	926.675	1111.32	2037.99	0.262138
AAEL013880-RA	1081.02	956.97	2037.99	-0.175844
AAEL009038-RA	974.012	1062.53	2036.55	0.125497
AAEL004010-RA	1054.58	978.56	2033.14	-0.107935
AAEL012235-RA	1189.59	843.504	2033.09	-0.495996
AAEL004010-RC	1060.01	972.404	2032.42	-0.124453
AAEL004010-RD	1060.01	972.404	2032.42	-0.124453
AAEL004010-RB	1054.27	977.917	2032.18	-0.108454
AAEL006836-RA	1142.04	889.533	2031.58	-0.360496
AAEL014318-RA	854.573	1175.54	2030.11	0.460049
AAEL002182-RA	1091.05	937.768	2028.82	-0.218413
AAEL000271-RA	964.817	1061.52	2026.34	0.137809
AAEL009078-RA	1015.92	1010.07	2025.99	-0.0083203
AAEL017603-RA	1019.68	1006.21	2025.89	-0.0191747
AAEL017615-RA	1015.6	1008.7	2024.3	-0.00984477
AAEL007082-RA	1116.23	907.265	2023.5	-0.299041
AAEL004546-RA	985.089	1038.1	2023.18	0.0756128
AAEL012083-RA	938.379	1083.67	2022.04	0.207676
AAEL011395-RA	1133.47	886.685	2020.16	-0.354257
AAEL010826-RA	1154.79	863.716	2018.51	-0.419002
AAEL007293-RC	899.715	1118.3	2018.02	0.313769
AAEL003799-RA	794.174	1222.76	2016.94	0.622619
AAEL012713-RA	927.72	1086.61	2014.33	0.228066
AAEL011240-RC	1273.08	740.42	2013.5	-0.781908
AAEL005816-RA	997.837	1011.91	2009.75	0.0202053
AAEL010608-RA	936.602	1071.08	2007.68	0.193555
AAEL009507-RA	829.18	1178.11	2007.29	0.50672
AAEL003130-RB	906.716	1096.25	2002.97	0.273856
AAEL003130-RA	907.03	1095.79	2002.82	0.272753
AAEL003275-RA	1265.35	736.837	2002.19	-0.780117
AAEL012119-RA	960.846	1038.92	1999.77	0.112711
AAEL005579-RA	1027.41	972.129	1999.54	-0.0797925
AAEL006434-RA	862.096	1133	1995.1	0.394229
AAEL005298-RA	954.471	1039.93	1994.4	0.123716
AAEL006917-RA	995.016	998.681	1993.7	0.00530376
AAEL011282-RA	1208.92	784.704	1993.62	-0.623499
AAEL017008-RA	955.203	1034.14	1989.35	0.114559
AAEL002892-RA	919.256	1069.15	1988.4	0.217924
AAEL009795-RA	876.726	1109.76	1986.48	0.340047
AAEL010340-RB	1030.34	956.143	1986.48	-0.107817
AAEL013936-RC	920.823	1062.9	1983.72	0.207011
AAEL001479-RA	1060.64	917.831	1978.47	-0.208635
AAEL005712-RA	1480.82	496.125	1976.95	-1.57762
AAEL010170-RA	1020.1	954.948	1975.04	-0.0952093
AAEL010170-RB	1019.57	954.397	1973.97	-0.0953033
AAEL003497-RA	1091.36	880.254	1971.62	-0.310138
AAEL010684-RA	875.681	1093.31	1968.99	0.320228
AAEL012631-RA	939.633	1024.68	1964.31	0.125006
AAEL007799-RB	1367.02	594.615	1961.64	-1.20101
AAEL001769-RA	990.105	971.026	1961.13	-0.0280706
AAEL006362-RA	881.533	1078.15	1959.69	0.290475
AAEL008880-RA	953.635	1003.27	1956.91	0.0732067
AAEL007799-RA	1363.16	593.237	1956.39	-1.20027
AAEL008832-RA	1029.92	922.884	1952.8	-0.158308
AAEL010693-RA	1060.95	891.738	1952.69	-0.250669
AAEL002841-RA	920.928	1030.38	1951.31	0.162013
AAEL005218-RA	835.032	1115.18	1950.21	0.417371
AAEL002784-RA	1012.88	937.125	1950.01	-0.112158
AAEL013075-RA	1073.7	873.731	1947.43	-0.297333
AAEL003109-RA	964.608	982.694	1947.3	0.0268009
AAEL005482-RA	1012.68	2234.28	3246.95	1.14164
AAEL011018-RA	914.867	1030.01	1944.88	0.171024
AAEL003130-RC	879.756	1063.36	1943.12	0.273455
AAEL007526-RB	934.408	1007.41	1941.82	0.108525
AAEL009766-RA	918.629	1022.2	1940.83	0.154124
AAEL011498-RA	1074.75	864.635	1939.38	-0.313834
AAEL008542-RA	1131.91	806.846	1938.75	-0.48839
AAEL009346-RA	865.858	1072.82	1938.68	0.30921
AAEL013020-RA	952.381	983.981	1936.36	0.0470906
AAEL005218-RB	827.195	1105.62	1932.82	0.418561
AAEL003404-RA	1930.05	1.8375	1931.89	-10.0367
AAEL012464-RA	996.479	934.552	1931.03	-0.0925644
AAEL010170-RC	996.374	934.276	1930.65	-0.0928387
AAEL009770-RA	1059.28	870.423	1929.7	-0.283297
AAEL003229-RA	971.086	956.235	1927.32	-0.0222351
AAEL003404-RB	1924.93	1.8375	1926.77	-10.0328
AAEL013486-RA	713.502	1212.93	1926.44	0.76551
AAEL014192-RA	837.435	1088.81	1926.25	0.378703
AAEL000276-RA	1062.63	863.441	1926.07	-0.299464
AAEL014491-RB	1225.01	699.168	1924.18	-0.809085
AAEL014931-RB	888.534	1031.76	1920.29	0.215602
AAEL017546-RA	1032.74	886.869	1919.61	-0.219683
AAEL000231-RA	960.428	958.991	1919.42	-0.00216008
AAEL011465-RA	951.023	966.708	1917.73	0.0236003
AAEL005056-RA	873.8	1041.86	1915.66	0.253789
AAEL007236-RA	1036.29	876.303	1912.6	-0.241929
AAEL002761-RH	902.432	1009.71	1912.14	0.162045
AAEL008319-RA	998.255	910.021	1908.28	-0.133509
AAEL000099-RA	820.716	1086.88	1907.6	0.405239
AAEL008517-RA	914.345	992.893	1907.24	0.1189
AAEL015100-RA	893.132	1012.55	1905.69	0.181053
AAEL009414-RA	952.695	951.916	1904.61	-0.00117947
AAEL001952-RA	1012.15	888.339	1900.49	-0.188246
AAEL012394-RA	995.225	899.731	1894.96	-0.145528
AAEL002737-RA	963.981	929.958	1893.94	-0.0518381
AAEL000172-RA	1250.93	642.849	1893.78	-0.960447
AAEL010798-RA	1009.96	883.745	1893.7	-0.192594
AAEL001341-RA	904.209	987.472	1891.68	0.127084
AAEL009964-RA	947.679	942.453	1890.13	-0.00797755
AAEL010379-RA	749.449	1136.03	1885.48	0.600103
AAEL002068-RA	924.481	958.715	1883.2	0.0524587
AAEL010764-RA	637.429	1242.88	1880.31	0.963356
AAEL009719-RA	967.951	911.124	1879.08	-0.0872874
AAEL014366-RB	791.039	1085.69	1876.73	0.456787
AAEL005457-RA	889.266	984.808	1874.07	0.147228
AAEL008852-RA	1028.45	842.401	1870.86	-0.287899
AAEL000436-RA	1002.12	866.013	1868.14	-0.210597
AAEL011089-RA	1185.1	681.345	1866.44	-0.798546
AAEL007728-RA	881.742	984.624	1866.37	0.159216
AAEL006087-RA	1088.54	774.69	1863.23	-0.490705
AAEL002576-RA	996.479	861.879	1858.36	-0.209354
AAEL017733-RA	929.915	926.283	1856.2	-0.00564491
AAEL003670-RA	1016.54	838.543	1855.09	-0.277714
AAEL000037-RA	810.789	6541.04	7351.82	3.01212
AAEL000227-RA	877.144	974.334	1851.48	0.151603
AAEL006514-RA	831.27	1019.9	1851.17	0.295044
AAEL006889-RA	890.728	956.602	1847.33	0.102933
AAEL009273-RA	927.511	917.28	1844.79	-0.0160034
AAEL002200-RA	785.814	1058.68	1844.49	0.43
AAEL000471-RA	773.901	1070.34	1844.24	0.467852
AAEL005143-RB	927.72	914.799	1842.52	-0.0202352
AAEL005143-RA	928.765	913.421	1842.19	-0.0240344
AAEL010731-RA	735.342	1105.26	1840.6	0.587893
AAEL006509-RA	930.019	909.47	1839.49	-0.0322342
AAEL002624-RA	767.736	2071.26	2839	1.43183
AAEL006727-RA	919.883	912.686	1832.57	-0.0113322
AAEL001022-RA	736.805	1095.06	1831.86	0.571652
AAEL009351-RA	861.469	970.108	1831.58	0.171345
AAEL010901-RA	901.387	926.926	1828.31	0.0403079
AAEL010065-RA	871.083	957.153	1828.24	0.13594
AAEL010901-RB	901.283	926.926	1828.21	0.0404752
AAEL003193-RA	948.411	878.141	1826.55	-0.111059
AAEL001751-RA	870.561	954.581	1825.14	0.132922
AAEL017598-RA	913.091	911.859	1824.95	-0.00194765
AAEL002385-RA	810.371	1014.48	1824.85	0.324091
AAEL002593-RB	789.785	11034.2	11824	3.80438
AAEL017248-RA	898.879	923.16	1822.04	0.0384527
AAEL012951-RA	939.737	880.162	1819.9	-0.0944885
AAEL001163-RA	805.982	1009.34	1815.32	0.324591
AAEL012584-RA	1214.46	600.219	1814.68	-1.01675
AAEL000090-RA	896.371	917.28	1813.65	0.033265
AAEL008099-RA	829.18	983.062	1812.24	0.245597
AAEL011130-RA	820.089	989.585	1809.67	0.271044
AAEL001154-RA	862.619	945.669	1808.29	0.132612
AAEL002737-RB	912.255	889.441	1801.7	-0.0365372
AAEL006038-RA	1056.67	736.561	1793.23	-0.520646
AAEL002593-RA	774.319	11015.5	11789.8	3.83046
AAEL004394-RA	947.679	841.207	1788.89	-0.171938
AAEL007417-RA	1122.08	666.002	1788.09	-0.752583
AAEL007484-RA	874.009	911.583	1785.59	0.0607263
AAEL006472-RA	943.499	841.666	1785.17	-0.164773
AAEL007484-RB	873.069	905.244	1778.31	0.0522116
AAEL011089-RC	1125.95	650.199	1776.15	-0.79219
AAEL017508-RA	816.64	959.358	1776	0.232369
AAEL004176-RB	958.547	811.44	1769.99	-0.240365
AAEL004887-RA	730.744	1037.64	1768.38	0.505861
AAEL004176-RA	957.293	810.613	1767.91	-0.239947
AAEL001147-RA	1063.88	703.395	1767.27	-0.596928
AAEL001892-RC	760.526	3706.21	4466.74	2.28488
AAEL017508-RB	812.565	953.478	1766.04	0.230717
AAEL013140-RA	742.03	1022.66	1764.69	0.462777
AAEL001892-RA	759.063	4005.2	4764.27	2.39958
AAEL010555-RA	722.803	1041.4	1764.21	0.526854
AAEL000271-RB	837.54	926.467	1764.01	0.145582
AAEL004435-RA	863.246	899.18	1762.43	0.0588386
AAEL010481-RA	752.793	1008.05	1760.85	0.421245
AAEL006727-RB	879.652	879.611	1759.26	-6.73457e-05
AAEL000386-RA	914.658	844.331	1758.99	-0.115424
AAEL009437-RA	989.373	769.177	1758.55	-0.363199
AAEL006139-RA	800.339	952.651	1752.99	0.251337
AAEL011240-RB	1100.35	652.312	1752.66	-0.754326
AAEL011240-RA	1100.45	652.037	1752.49	-0.755073
AAEL007187-RA	923.436	827.15	1750.59	-0.158863
AAEL013372-RA	682.258	1068.14	1750.4	0.646709
AAEL007927-RA	893.445	856.826	1750.27	-0.0603776
AAEL010434-RA	741.716	1007.23	1748.94	0.441447
AAEL005833-RA	710.994	1034.7	1745.69	0.541296
AAEL008041-RB	1060.12	681.253	1741.37	-0.637962
AAEL004818-RA	1060.85	679.323	1740.17	-0.643049
AAEL012579-RA	968.16	771.198	1739.36	-0.328144
AAEL004859-RA	909.329	828.804	1738.13	-0.133771
AAEL009883-RA	1002.75	734.816	1737.56	-0.448506
AAEL017325-RA	845.69	1890.36	2736.05	1.16046
AAEL009160-RB	948.933	787.001	1735.93	-0.269941
AAEL009669-RA	890.937	844.882	1735.82	-0.0765742
AAEL003789-RA	889.475	845.985	1735.46	-0.072322
AAEL000273-RA	677.556	1057.85	1735.4	0.642721
AAEL007555-RA	817.372	917.188	1734.56	0.166224
AAEL009160-RA	947.47	786.266	1733.74	-0.269063
AAEL000059-RA	871.606	1861.33	2732.93	1.09458
AAEL017378-RA	829.285	901.018	1730.3	0.119688
AAEL001141-RA	1022.6	706.702	1729.31	-0.533072
AAEL007784-RA	736.91	992.341	1729.25	0.429349
AAEL012621-RA	769.513	959.726	1729.24	0.318677
AAEL006004-RA	752.062	976.539	1728.6	0.376827
AAEL003491-RA	844.437	881.081	1725.52	0.0612853
AAEL007162-RA	792.92	931.52	1724.44	0.232412
AAEL005307-RA	860.424	863.808	1724.23	0.00566259
AAEL017513-RA	538.993	1000	1539	0.891666
AAEL006248-RA	835.032	887.971	1723	0.088682
AAEL003415-RA	943.499	775.149	1718.65	-0.283548
AAEL017213-RA	898.043	819.525	1717.57	-0.131998
AAEL002542-RA	887.907	828.988	1716.89	-0.099058
AAEL009386-RA	768.468	948.058	1716.53	0.30299
AAEL011025-RA	827.404	887.236	1714.64	0.100727
AAEL006959-RA	1226.48	488.04	1714.52	-1.32945
AAEL005458-RA	770.139	943.74	1713.88	0.293269
AAEL011089-RB	1080.29	631.457	1711.74	-0.774657
AAEL006589-RA	830.956	880.53	1711.49	0.0835985
AAEL003433-RA	823.642	886.961	1710.6	0.106853
AAEL010514-RA	850.079	858.48	1708.56	0.0141863
AAEL000703-RA	889.37	817.779	1707.15	-0.121073
AAEL006610-RA	874.845	829.447	1704.29	-0.0768775
AAEL004329-RA	832.106	868.861	1700.97	0.0623589
AAEL004471-RA	856.558	841.758	1698.32	-0.0251451
AAEL004307-RB	832.001	865.278	1697.28	0.0565782
AAEL008141-RA	811.207	877.314	1688.52	0.113024
AAEL011476-RA	855.618	832.663	1688.28	-0.0392341
AAEL002288-RB	694.693	993.444	1688.14	0.516063
AAEL001583-RA	878.293	807.581	1685.87	-0.121096
AAEL010012-RA	818.939	866.289	1685.23	0.0810916
AAEL000986-RB	860.111	824.67	1684.78	-0.0607067
AAEL001323-RA	775.26	906.898	1682.16	0.22626
AAEL012126-RA	805.668	876.303	1681.97	0.121244
AAEL007868-RA	837.017	844.055	1681.07	0.0120799
AAEL008431-RA	1082.06	597.83	1679.89	-0.855975
AAEL008041-RA	1022.29	656.814	1679.1	-0.638247
AAEL011975-RA	841.093	837.165	1678.26	-0.00675345
AAEL009976-RA	873.487	804.549	1678.04	-0.118605
AAEL015533-RA	837.226	838.451	1675.68	0.00210859
AAEL004450-RB	769.93	905.703	1675.63	0.23431
AAEL007271-RA	1010.06	665.45	1675.51	-0.602043
AAEL004169-RA	750.39	923.895	1674.28	0.300088
AAEL013407-RA	762.72	911.491	1674.21	0.257075
AAEL002118-RA	845.586	827.977	1673.56	-0.0303606
AAEL001952-RB	894.386	778.273	1672.66	-0.200622
AAEL011289-RA	773.901	897.802	1671.7	0.214248
AAEL012251-RA	768.781	899.456	1668.24	0.22648
AAEL017333-RA	843.81	824.302	1668.11	-0.0337443
AAEL801276-RA	873.696	792.054	1665.75	-0.141532
AAEL006847-RA	943.917	720.116	1664.03	-0.390431
AAEL004783-RA	925.944	734.448	1660.39	-0.334264
AAEL005211-RA	916.853	743.36	1660.21	-0.302628
AAEL009692-RA	813.61	845.709	1659.32	0.0558237
AAEL001795-RA	792.293	865.003	1657.3	0.126671
AAEL007696-RA	694.693	961.471	1656.16	0.468868
AAEL009539-RA	859.066	796.831	1655.9	-0.108494
AAEL007258-RA	913.927	738.583	1652.51	-0.307319
AAEL012955-RA	589.151	1062.44	1651.59	0.850673
AAEL006741-RA	816.118	834.776	1650.89	0.0326111
AAEL009719-RB	852.065	798.393	1650.46	-0.0938634
AAEL009630-RA	716.637	931.336	1647.97	0.378059
AAEL004984-RA	937.438	710.102	1647.54	-0.400699
AAEL002455-RA	1078.51	565.215	1643.72	-0.932167
AAEL002288-RA	671.077	967.076	1638.15	0.527151
AAEL014042-RA	914.449	723.056	1637.51	-0.338796
AAEL004148-RA	906.194	730.681	1636.88	-0.310577
AAEL005380-RA	905.358	730.865	1636.22	-0.308883
AAEL005947-RB	942.977	692.094	1635.07	-0.446254
AAEL005947-RA	946.216	687.96	1634.18	-0.459846
AAEL008740-RA	849.139	783.142	1632.28	-0.116726
AAEL013092-RA	828.867	802.62	1631.49	-0.0464235
AAEL000574-RA	791.561	839.461	1631.02	0.084763
AAEL012272-RA	863.037	764.951	1627.99	-0.174055
AAEL002037-RA	1026.89	599.3	1626.19	-0.776927
AAEL001419-RA	700.127	925.732	1625.86	0.402978
AAEL009257-RA	816.849	808.959	1625.81	-0.0140037
AAEL012272-RB	861.678	764.032	1625.71	-0.173516
AAEL006138-RA	603.885	1020.18	1624.06	0.756476
AAEL004358-RA	872.233	751.261	1623.49	-0.215398
AAEL003591-RA	745.06	878.049	1623.11	0.236944
AAEL003610-RA	697.096	926.008	1623.1	0.409666
AAEL011137-RA	778.917	843.504	1622.42	0.114925
AAEL010867-RA	778.186	3844.15	4622.33	2.30448
AAEL004675-RA	906.612	715.614	1622.23	-0.341304
AAEL014168-RA	953.949	663.337	1617.29	-0.52417
AAEL009368-RA	802.638	813.277	1615.91	0.0189977
AAEL000301-RA	826.359	787.552	1613.91	-0.0693927
AAEL014057-RA	838.48	773.863	1612.34	-0.115699
AAEL002422-RA	1607.26	1.65375	1608.91	-9.92465
AAEL012234-RA	823.224	782.591	1605.81	-0.0730263
AAEL011480-RA	881.01	719.657	1600.67	-0.29185
AAEL004658-RA	712.875	886.869	1599.74	0.315071
AAEL007787-RA	807.758	791.411	1599.17	-0.0294967
AAEL009392-RA	925.735	673.076	1598.81	-0.45983
AAEL003453-RA	716.01	879.886	1595.9	0.297337
AAEL006249-RA	1324.91	270.02	1594.93	-2.29476
AAEL008002-RA	811.938	782.407	1594.35	-0.0534503
AAEL009092-RA	806.295	787.736	1594.03	-0.0335964
AAEL001917-RA	863.768	729.855	1593.62	-0.243035
AAEL005066-RA	812.252	781.305	1593.56	-0.0560416
AAEL005538-RA	785.605	807.397	1593	0.0394743
AAEL014681-RA	715.592	877.13	1592.72	0.293653
AAEL005693-RB	783.097	806.57	1589.67	0.042609
AAEL009169-RA	767.841	821.362	1589.2	0.0972116
AAEL006836-RB	888.43	695.218	1583.65	-0.353792
AAEL001742-RA	837.122	746.3	1583.42	-0.165681
AAEL010241-RA	790.934	791.778	1582.71	0.00153875
AAEL008862-RA	932.841	648.178	1581.02	-0.525241
AAEL013092-RB	803.787	775.884	1579.67	-0.050973
AAEL004320-RA	869.934	708.54	1578.47	-0.296057
AAEL004931-RB	753.525	824.853	1578.38	0.130483
AAEL004931-RA	753.525	824.578	1578.1	0.130001
AAEL004586-RB	1001.39	576.607	1578	-0.796344
AAEL011479-RA	786.441	789.665	1576.11	0.00590271
AAEL009285-RA	874.427	701.006	1575.43	-0.318911
AAEL015373-RA	792.606	781.488	1574.09	-0.02038
AAEL001946-RA	679.645	894.403	1574.05	0.396142
AAEL005544-RA	807.967	763.94	1571.91	-0.080837
AAEL008768-RB	781.425	787.828	1569.25	0.0117726
AAEL009210-RA	779.544	786.541	1566.09	0.0128921
AAEL006315-RA	839.525	725.812	1565.34	-0.209977
AAEL001204-RA	776.409	787.276	1563.69	0.020053
AAEL010834-RA	837.122	725.812	1562.93	-0.205841
AAEL013203-RA	1050.19	512.57	1562.76	-1.03483
AAEL013279-RA	748.091	813.828	1561.92	0.121511
AAEL014199-RA	739	822.281	1561.28	0.154058
AAEL003858-RA	779.231	781.396	1560.63	0.00400425
AAEL008661-RA	791.979	768.534	1560.51	-0.0433536
AAEL005693-RA	768.154	791.135	1559.29	0.0425286
AAEL012505-RA	492.492	1565.11	2057.6	1.66809
AAEL004060-RB	767.527	788.379	1555.91	0.0386717
AAEL008574-RA	659.582	894.586	1554.17	0.439668
AAEL010204-RA	736.178	817.136	1553.31	0.150521
AAEL009172-RA	833.151	719.473	1552.62	-0.211638
AAEL014248-RA	612.35	939.973	1552.32	0.618263
AAEL012243-RB	881.846	665.175	1547.02	-0.406794
AAEL008642-RA	816.431	730.314	1546.75	-0.160815
AAEL010280-RA	809.326	736.102	1545.43	-0.136814
AAEL003643-RA	598.661	946.128	1544.79	0.660297
AAEL006552-RA	723.534	820.995	1544.53	0.182312
AAEL017010-RA	848.198	695.953	1544.15	-0.285412
AAEL001394-RA	700.858	1443.23	2144.09	1.0421
AAEL008829-RA	1539.55	1.92937	1541.48	-9.64016
AAEL013203-RB	1033.05	504.118	1537.17	-1.03508
AAEL010697-RB	697.514	839.186	1536.7	0.266767
AAEL011817-RA	816.013	718.922	1534.93	-0.182759
AAEL013904-RA	753.734	781.029	1534.76	0.0513215
AAEL014762-RA	667.524	865.186	1532.71	0.374192
AAEL008167-RA	743.075	787.644	1530.72	0.084036
AAEL013581-RA	631.786	898.905	1530.69	0.508732
AAEL009324-RA	717.055	811.807	1528.86	0.179053
AAEL003457-RA	474.101	1054.45	1528.55	1.15322
AAEL001892-RB	660.836	4867.58	5528.41	2.88084
AAEL003611-RA	684.557	843.136	1527.69	0.300596
AAEL006971-RA	575.671	8951.37	9527.04	3.95879
AAEL009636-RB	859.693	665.542	1525.24	-0.369292
AAEL010538-RA	707.442	813.093	1520.53	0.20081
AAEL004480-RA	729.072	791.043	1520.12	0.117695
AAEL014904-RA	770.035	749.975	1520.01	-0.038081
AAEL000608-RA	821.552	698.433	1519.99	-0.234229
AAEL005835-RA	735.76	783.969	1519.73	0.0915611
AAEL010312-RA	918.002	600.127	1518.13	-0.613229
AAEL010248-RA	839.943	676.843	1516.79	-0.311471
AAEL008565-RA	740.253	775.516	1515.77	0.0671381
AAEL002913-RA	675.675	839.645	1515.32	0.313451
AAEL007022-RA	803.892	711.204	1515.1	-0.176738
AAEL003785-RA	728.236	784.061	1512.3	0.106559
AAEL017280-RA	1013.41	498.513	1511.92	-1.02351
AAEL017088-RA	661.986	849.751	1511.74	0.360241
AAEL008881-RA	762.825	746.392	1509.22	-0.0314179
AAEL010697-RA	684.139	823.291	1507.43	0.267114
AAEL006568-RB	745.583	761.551	1507.13	0.030573
AAEL007290-RA	827.195	676.659	1503.85	-0.289798
AAEL014872-RA	698.977	803.906	1502.88	0.201781
AAEL003986-RB	709.427	791.87	1501.3	0.15861
AAEL003769-RB	777.559	723.24	1500.8	-0.104478
AAEL003466-RA	838.376	662.327	1500.7	-0.340054
AAEL004375-RA	842.451	657.641	1500.09	-0.357293
AAEL002866-RA	789.576	709.458	1499.03	-0.15436
AAEL001605-RA	814.133	684.836	1498.97	-0.249505
AAEL004829-RA	737.432	760.816	1498.25	0.0450383
AAEL006568-RA	744.329	752.823	1497.15	0.0163713
AAEL006216-RA	631.368	865.37	1496.74	0.454836
AAEL010513-RA	556.549	940.156	1496.7	0.756393
AAEL012518-RA	753.002	742.625	1495.63	-0.0200194
AAEL005114-RA	795.323	699.444	1494.77	-0.185333
AAEL007494-RA	709.009	784.98	1493.99	0.146851
AAEL003405-RA	611.932	879.151	1491.08	0.522741
AAEL015263-RA	792.188	697.698	1489.89	-0.18324
AAEL006829-RA	675.257	813.369	1488.63	0.268474
AAEL009604-RD	806.609	680.334	1486.94	-0.245626
AAEL006041-RA	731.371	755.212	1486.58	0.0462779
AAEL003243-RA	744.538	739.41	1483.95	-0.00997135
AAEL003579-RA	843.81	639.725	1483.53	-0.399465
AAEL000442-RA	1482.28	1.19437	1483.48	-10.2774
AAEL014959-RA	786.441	696.504	1482.94	-0.175207
AAEL013637-RA	649.655	833.03	1482.69	0.358695
AAEL008167-RB	729.908	752.64	1482.55	0.044244
AAEL010574-RA	818.417	660.673	1479.09	-0.3089
AAEL017034-RA	667.001	810.888	1477.89	0.281813
AAEL007023-RA	743.911	733.254	1477.16	-0.0208167
AAEL013098-RA	714.756	762.286	1477.04	0.0928818
AAEL000181-RA	815.7	660.581	1476.28	-0.304303
AAEL003664-RB	889.266	585.243	1474.51	-0.603577
AAEL014935-RA	716.219	757.325	1473.54	0.0805117
AAEL015001-RA	712.562	759.99	1472.55	0.0929644
AAEL013189-RA	724.683	747.035	1471.72	0.0438253
AAEL014711-RA	958.86	512.754	1471.61	-0.903053
AAEL003634-RA	725.833	744.83	1470.66	0.0372741
AAEL006564-RA	765.855	704.405	1470.26	-0.120666
AAEL012764-RA	615.171	853.335	1468.51	0.472124
AAEL010002-RB	786.232	681.253	1467.48	-0.206765
AAEL012147-RA	958.86	508.62	1467.48	-0.914733
AAEL009824-RA	927.72	538.847	1466.57	-0.783815
AAEL012205-RA	723.743	742.166	1465.91	0.0362641
AAEL008025-RA	760.003	705.783	1465.79	-0.10678
AAEL009912-RA	815.491	648.545	1464.04	-0.330462
AAEL007761-RA	720.086	741.706	1461.79	0.0426799
AAEL015304-RA	643.072	816.768	1459.84	0.344947
AAEL005480-RA	725.206	733.713	1458.92	0.0168258
AAEL011943-RA	725.206	733.713	1458.92	0.0168258
AAEL007416-RA	642.131	816.768	1458.9	0.347059
AAEL014529-RA	799.399	658.56	1457.96	-0.279601
AAEL006617-RA	777.245	679.783	1457.03	-0.193296
AAEL012856-RA	691.036	765.778	1456.81	0.148166
AAEL013199-RA	680.795	774.873	1455.67	0.18674
AAEL001007-RA	714.756	740.053	1454.81	0.0501766
AAEL010222-RA	651.64	802.987	1454.63	0.301301
AAEL013111-RA	667.733	785.531	1453.26	0.234397
AAEL006291-RA	758.645	692.462	1451.11	-0.131691
AAEL011215-RA	892.4	555.843	1448.24	-0.683013
AAEL012279-RA	736.596	711.296	1447.89	-0.0504239
AAEL007687-RA	791.561	654.701	1446.26	-0.273865
AAEL015612-RA	624.994	819.249	1444.24	0.39046
AAEL007651-RA	683.93	759.346	1443.28	0.15091
AAEL004986-RA	721.444	719.289	1440.73	-0.00431606
AAEL007680-RA	642.967	797.566	1440.53	0.31086
AAEL000693-RA	700.649	739.593	1440.24	0.0780398
AAEL001126-RB	846.526	593.053	1439.58	-0.513395
AAEL001750-RA	679.227	760.081	1439.31	0.162259
AAEL006600-RB	761.362	677.762	1439.12	-0.167804
AAEL005985-RA	682.467	756.498	1438.97	0.148578
AAEL002629-RA	818.208	620.432	1438.64	-0.399195
AAEL007136-RA	750.703	687.776	1438.48	-0.126304
AAEL017140-RA	629.487	806.938	1436.42	0.35828
AAEL016972-RA	674.734	760.449	1435.18	0.172532
AAEL005926-RC	631.264	802.068	1433.33	0.345483
AAEL001171-RA	784.351	646.157	1430.51	-0.279616
AAEL007259-RB	665.538	764.675	1430.21	0.200325
AAEL009294-RA	724.161	705.14	1429.3	-0.0384002
AAEL009604-RB	773.588	654.793	1428.38	-0.240527
AAEL010506-RA	670.659	757.601	1428.26	0.175859
AAEL000213-RA	515.795	912.41	1428.21	0.822885
AAEL004118-RA	608.483	818.33	1426.81	0.427465
AAEL007609-RA	1078.4	348.114	1426.52	-1.63127
AAEL004228-RA	718.518	706.335	1424.85	-0.0246729
AAEL000262-RA	836.286	588.551	1424.84	-0.506829
AAEL002691-RA	698.977	724.985	1423.96	0.052706
AAEL009722-RA	678.287	745.198	1423.48	0.135727
AAEL000774-RA	629.383	793.524	1422.91	0.334336
AAEL001779-RA	712.457	709.55	1422.01	-0.00589887
AAEL007108-RA	609.737	811.715	1421.45	0.412786
AAEL006939-RA	1096.17	324.319	1420.49	-1.75699
AAEL008564-RA	882.891	535.631	1418.52	-0.720996
AAEL007402-RA	828.867	586.622	1415.49	-0.49871
AAEL009029-RA	820.507	593.88	1414.39	-0.466345
AAEL008220-RA	745.165	667.288	1412.45	-0.15925
AAEL002698-RA	826.15	586.254	1412.4	-0.494877
AAEL012865-RA	967.638	444.491	1412.13	-1.12231
AAEL002705-RA	787.59	623.647	1411.24	-0.336715
AAEL013226-RA	652.581	757.968	1410.55	0.215981
AAEL001169-RA	788.74	619.513	1408.25	-0.348415
AAEL014491-RA	914.867	490.612	1405.48	-0.898979
AAEL012932-RB	687.378	717.176	1404.55	0.0612228
AAEL007259-RA	651.745	751.261	1403.01	0.205008
AAEL012932-RA	689.259	710.377	1399.64	0.0435386
AAEL002652-RA	1397.43	1.65375	1399.09	-9.72282
AAEL002527-RA	959.801	438.335	1398.14	-1.1307
AAEL008340-RA	731.58	664.072	1395.65	-0.139676
AAEL014989-RA	675.57	719.565	1395.13	0.0910188
AAEL004307-RA	671.181	722.413	1393.59	0.106121
AAEL012726-RA	673.898	719.657	1393.55	0.0947778
AAEL011505-RA	788.217	603.894	1392.11	-0.384298
AAEL003405-RB	571.492	820.443	1391.93	0.521671
AAEL001212-RA	687.483	702.752	1390.23	0.0316912
AAEL005454-RA	668.046	721.678	1389.72	0.111407
AAEL009026-RA	703.262	686.214	1389.48	-0.035403
AAEL002061-RA	727.818	660.03	1387.85	-0.141048
AAEL005077-RA	716.115	671.33	1387.45	-0.0931681
AAEL009604-RC	755.405	631.548	1386.95	-0.258358
AAEL009604-RA	755.614	630.538	1386.15	-0.261067
AAEL003466-RB	775.573	609.59	1385.16	-0.347423
AAEL005926-RA	608.065	777.078	1385.14	0.353834
AAEL004484-RA	882.369	499.524	1381.89	-0.820827
AAEL000564-RA	727.818	653.966	1381.78	-0.154363
AAEL001041-RA	625.307	755.947	1381.25	0.27372
AAEL008594-RA	725.833	655.344	1381.18	-0.147385
AAEL002781-RA	667.942	713.042	1380.98	0.0942635
AAEL000564-RB	726.773	653.323	1380.1	-0.15371
AAEL015064-RA	803.265	576.515	1379.78	-0.478517
AAEL011090-RA	738.373	641.012	1379.38	-0.203999
AAEL003986-RC	643.281	736.01	1379.29	0.194277
AAEL004372-RA	700.336	676.659	1376.99	-0.0496178
AAEL006931-RB	776.827	600.035	1376.86	-0.372546
AAEL010222-RB	615.798	760.816	1376.61	0.305091
AAEL012027-RA	717.264	658.56	1375.82	-0.123191
AAEL004472-RA	681.108	694.483	1375.59	0.0280544
AAEL005926-RB	601.9	770.923	1372.82	0.357062
AAEL000087-RA	587.584	1784.7	2372.29	1.60282
AAEL007777-RA	717.996	652.68	1370.68	-0.1376
AAEL006744-RA	796.577	572.657	1369.23	-0.476144
AAEL011738-RA	679.123	689.889	1369.01	0.0226914
AAEL011325-RA	604.094	763.94	1368.03	0.338686
AAEL008753-RA	619.978	1747.86	2367.84	1.4953
AAEL003064-RA	700.127	666.92	1367.05	-0.0701019
AAEL012851-RA	723.43	642.757	1366.19	-0.170579
AAEL013395-RB	593.749	772.209	1365.96	0.379137
AAEL014931-RA	629.592	735.551	1365.14	0.224409
AAEL005292-RA	724.266	639.725	1363.99	-0.179066
AAEL001566-RA	592.809	768.901	1361.71	0.375232
AAEL017239-RA	658.746	702.476	1361.22	0.092726
AAEL013913-RA	721.967	638.715	1360.68	-0.17676
AAEL010827-RA	738.791	620.707	1359.5	-0.251253
AAEL009738-RA	756.346	602.332	1358.68	-0.328487
AAEL008631-RA	605.975	751.078	1357.05	0.309703
AAEL013176-RA	766.064	590.94	1357	-0.374454
AAEL013902-RA	677.347	678.864	1356.21	0.00322847
AAEL008936-RA	639.623	5716.53	6356.16	3.15985
AAEL007033-RA	608.379	746.943	1355.32	0.296029
AAEL012605-RB	592.704	761.735	1354.44	0.361977
AAEL012032-RA	704.307	649.923	1354.23	-0.115934
AAEL002580-RA	605.871	1408.23	2014.1	1.2168
AAEL002691-RB	664.284	685.938	1350.22	0.0462778
AAEL001164-RA	666.27	683.458	1349.73	0.0367454
AAEL009932-RA	760.63	588.918	1349.55	-0.369128
AAEL001087-RA	540.456	806.386	1346.84	0.577294
AAEL004988-RA	656.761	688.695	1345.46	0.0684966
AAEL007548-RA	653.521	689.522	1343.04	0.0773612
AAEL013990-RA	642.445	700.547	1342.99	0.124909
AAEL017231-RA	619.664	722.872	1342.54	0.222253
AAEL003125-RA	643.176	698.342	1341.52	0.118719
AAEL007477-RA	728.027	613.082	1341.11	-0.247914
AAEL002887-RA	623.74	716.717	1340.46	0.200458
AAEL000944-RA	658.851	681.437	1340.29	0.0486278
AAEL006516-RA	666.165	673.627	1339.79	0.0160698
AAEL006667-RA	708.382	630.63	1339.01	-0.167735
AAEL002532-RA	815.177	522.952	1338.13	-0.640435
AAEL015575-RB	714.025	618.962	1332.99	-0.206124
AAEL011276-RA	708.487	623.004	1331.49	-0.185499
AAEL017247-RA	603.468	727.19	1330.66	0.269057
AAEL004112-RA	717.787	612.714	1330.5	-0.228341
AAEL005446-RA	650.7	679.232	1329.93	0.061911
AAEL014630-RA	669.3	660.213	1329.51	-0.0197213
AAEL006667-RB	705.143	624.198	1329.34	-0.17591
AAEL006922-RA	662.195	665.818	1328.01	0.00787224
AAEL003505-RA	564.386	761.368	1325.75	0.431912
AAEL017012-RB	728.027	597.187	1325.21	-0.285809
AAEL009443-RA	550.383	774.506	1324.89	0.49284
AAEL000622-RA	741.298	582.947	1324.25	-0.346691
AAEL012939-RA	608.692	715.43	1324.12	0.233098
AAEL014600-RA	610.26	713.317	1323.58	0.22512
AAEL004461-RA	706.292	616.665	1322.96	-0.195779
AAEL012016-RA	655.298	667.288	1322.59	0.0261584
AAEL010696-RA	714.025	608.304	1322.33	-0.231182
AAEL004045-RA	690.931	630.354	1321.29	-0.13238
AAEL017409-RA	691.976	629.068	1321.04	-0.137507
AAEL006922-RB	658.433	661.224	1319.66	0.00610321
AAEL000838-RA	562.923	755.947	1318.87	0.425348
AAEL012095-RA	691.036	626.955	1317.99	-0.140399
AAEL017233-RA	645.684	671.79	1317.47	0.0571811
AAEL003385-RA	752.166	564.755	1316.92	-0.413425
AAEL011876-RA	862.514	453.862	1316.38	-0.926294
AAEL010442-RA	605.871	710.285	1316.16	0.229388
AAEL010565-RB	820.507	494.747	1315.25	-0.729825
AAEL008366-RA	577.134	737.756	1314.89	0.354236
AAEL010244-RA	721.026	593.788	1314.81	-0.280104
AAEL008328-RA	662.508	651.21	1313.72	-0.0248159
AAEL002900-RA	635.652	678.037	1313.69	0.0931262
AAEL010244-RB	720.399	592.961	1313.36	-0.280859
AAEL000304-RE	591.346	719.381	1310.73	0.282754
AAEL010579-RA	682.571	627.69	1310.26	-0.120928
AAEL000304-RD	590.51	719.105	1309.62	0.284242
AAEL003573-RA	765.751	543.624	1309.37	-0.494265
AAEL002306-RA	724.892	584.049	1308.94	-0.311677
AAEL017187-RA	622.381	686.214	1308.6	0.14086
AAEL004591-RC	611.2	2495.59	3106.79	2.02966
AAEL014360-RA	721.758	583.498	1305.26	-0.306787
AAEL006981-RA	622.486	682.263	1304.75	0.132288
AAEL007102-RA	613.186	690.532	1303.72	0.171385
AAEL003103-RA	692.394	610.601	1302.99	-0.181364
AAEL000194-RA	641.191	661.408	1302.6	0.0447864
AAEL003491-RB	627.397	674.822	1302.22	0.105127
AAEL016968-RA	662.717	638.072	1300.79	-0.0546748
AAEL001343-RA	580.06	720.024	1300.08	0.311842
AAEL007767-RA	683.198	615.838	1299.04	-0.149754
AAEL012571-RA	565.64	1232.61	1798.25	1.12376
AAEL008635-RA	521.751	774.873	1296.62	0.570598
AAEL009997-RA	676.197	620.156	1296.35	-0.124813
AAEL007173-RB	611.932	683.09	1295.02	0.158706
AAEL000304-RA	583.404	711.296	1294.7	0.285954
AAEL007173-RA	611.305	682.631	1293.94	0.159214
AAEL001865-RA	661.463	631.824	1293.29	-0.0661378
AAEL005112-RA	634.503	657.733	1292.24	0.0518746
AAEL009869-RA	589.256	701.833	1291.09	0.252233
AAEL010330-RA	625.307	665.083	1290.39	0.0889686
AAEL004701-RA	739.94	547.85	1287.79	-0.433626
AAEL005102-RA	563.132	723.975	1287.11	0.362466
AAEL014906-RA	635.861	650.934	1286.8	0.0337989
AAEL004060-RA	634.294	652.128	1286.42	0.0400044
AAEL006171-RA	595.735	688.878	1284.61	0.209579
AAEL000438-RA	580.583	703.578	1284.16	0.277209
AAEL010008-RA	577.657	705.508	1283.16	0.288449
AAEL014909-RA	558.221	1724.07	2282.29	1.62691
AAEL000304-RB	577.448	704.589	1282.04	0.287091
AAEL000128-RA	577.97	702.66	1280.63	0.281831
AAEL004379-RA	648.715	630.722	1279.44	-0.0405805
AAEL012293-RA	606.498	672.708	1279.21	0.149479
AAEL005308-RA	647.356	630.722	1278.08	-0.0375562
AAEL006411-RB	604.199	672.8	1277	0.155155
AAEL008507-RA	737.119	539.122	1276.24	-0.451284
AAEL002559-RA	555.608	1719.38	2274.99	1.62975
AAEL000304-RC	573.999	700.914	1274.91	0.288188
AAEL005769-RA	584.554	3987.59	4572.15	2.77011
AAEL001356-RA	607.229	664.899	1272.13	0.130894
AAEL003299-RA	588.733	12683.3	13272	4.42917
AAEL014345-RA	654.462	617.492	1271.95	-0.0838896
AAEL001275-RA	649.655	621.902	1271.56	-0.0629875
AAEL011776-RA	607.125	663.705	1270.83	0.128548
AAEL014077-RA	585.703	684.928	1270.63	0.225782
AAEL005046-RA	672.853	597.647	1270.5	-0.170999
AAEL015541-RA	580.792	686.214	1267.01	0.240638
AAEL010945-RA	733.252	532.232	1265.48	-0.462255
AAEL009486-RA	584.136	681.161	1265.3	0.221692
AAEL010361-RB	637.429	627.782	1265.21	-0.0220018
AAEL010361-RA	636.906	627.69	1264.6	-0.0210299
AAEL010535-RA	642.967	621.626	1264.59	-0.0486985
AAEL003697-RA	645.789	616.665	1262.45	-0.0665758
AAEL000546-RA	526.245	735.735	1261.98	0.483452
AAEL004407-RA	543.278	718.278	1261.56	0.402854
AAEL015527-RA	552.682	1407.9	1960.58	1.34902
AAEL008543-RA	610.991	649.464	1260.46	0.0880979
AAEL014889-RA	622.904	637.337	1260.24	0.0330459
AAEL005699-RA	600.437	659.019	1259.46	0.134307
AAEL010035-RA	684.139	575.137	1259.28	-0.250383
AAEL012419-RB	648.192	610.325	1258.52	-0.0868429
AAEL006794-RA	588.107	669.768	1257.87	0.187585
AAEL006567-RA	622.486	634.121	1256.61	0.0267169
AAEL001495-RB	852.692	401.861	1254.55	-1.08533
AAEL012534-RA	585.39	1868.94	2454.33	1.67475
AAEL012602-RA	674.525	579.731	1254.26	-0.218489
AAEL007290-RB	693.126	560.437	1253.56	-0.306564
AAEL005699-RB	598.138	654.977	1253.11	0.130964
AAEL011357-RA	634.085	615.47	1249.56	-0.042987
AAEL006186-RA	567.207	681.253	1248.46	0.264314
AAEL006411-RA	589.883	658.56	1248.44	0.158885
AAEL002475-RA	723.43	524.698	1248.13	-0.463366
AAEL001913-RA	748.718	499.065	1247.78	-0.585195
AAEL003986-RD	591.346	655.987	1247.33	0.149665
AAEL017835-RA	622.172	625.117	1247.29	0.00681228
AAEL002411-RB	642.131	604.078	1246.21	-0.0881338
AAEL014723-RA	596.466	649.097	1245.56	0.121993
AAEL001897-RA	541.188	703.395	1244.58	0.378206
AAEL005508-RA	636.279	608.028	1244.31	-0.0655217
AAEL004381-RA	780.798	461.855	1242.65	-0.757508
AAEL014732-RA	619.455	623.096	1242.55	0.00845369
AAEL013134-RA	681.631	560.437	1242.07	-0.282438
AAEL002906-RA	657.179	583.682	1240.86	-0.171104
AAEL015297-RA	759.063	481.333	1240.4	-0.657184
AAEL005312-RD	771.498	468.379	1239.88	-0.719987
AAEL011308-RA	589.465	648.729	1238.19	0.13821
AAEL008786-RA	618.724	615.93	1234.65	-0.00653035
AAEL000331-RA	560.519	673.535	1234.05	0.264989
AAEL003090-RA	601.796	632.192	1233.99	0.0710883
AAEL003928-RA	549.547	682.723	1232.27	0.313056
AAEL007354-RA	726.251	505.588	1231.84	-0.522506
AAEL012120-RA	569.193	662.051	1231.24	0.218025
AAEL006205-RB	790.098	440.357	1230.45	-0.84336
AAEL000934-RA	594.69	635.683	1230.37	0.0961697
AAEL000574-RB	593.122	637.245	1230.37	0.103518
AAEL010804-RA	669.091	561.08	1230.17	-0.253996
AAEL008374-RA	651.431	578.169	1229.6	-0.172122
AAEL013685-RA	666.479	562.183	1228.66	-0.24552
AAEL005552-RB	602.841	625.668	1228.51	0.0536219
AAEL000934-RC	593.749	634.305	1228.05	0.095322
AAEL000024-RA	559.474	668.574	1228.05	0.257015
AAEL013676-RA	588.42	639.174	1227.59	0.119363
AAEL015151-RA	591.032	634.856	1225.89	0.103192
AAEL015449-RA	656.029	567.695	1223.72	-0.208643
AAEL003986-RE	580.165	643.492	1223.66	0.14946
AAEL004197-RA	583.718	639.909	1223.63	0.132596
AAEL001979-RB	625.516	597.279	1222.8	-0.0666423
AAEL006320-RA	737.641	485.1	1222.74	-0.604638
AAEL011271-RA	639.623	581.568	1221.19	-0.137274
AAEL005052-RB	599.915	620.707	1220.62	0.0491556
AAEL000454-RB	627.502	593.053	1220.55	-0.0814588
AAEL012963-RA	631.264	588.918	1220.18	-0.100175
AAEL001390-RA	536.903	682.998	1219.9	0.34722
AAEL005308-RB	615.171	603.986	1219.16	-0.0264728
AAEL002686-RA	479.117	739.961	1219.08	0.627072
[truncated: 8,001 more rows]

## Sheet: iKR_UP_Rep3
Transcript_ID	Log(iKr-h1.3/iLuc.3, 2)	Log(iMet/iLuc, 2)
AAEL008607-RA	3.28064	3.23954
AAEL006576-RA	1.66296	4.1221
AAEL006576-RB	1.60841	4.11206
AAEL801284-RA	1.66013	2.44501
AAEL001794-RA	1.80226	2.33083
AAEL001794-RB	1.93423	2.32333
AAEL014005-RA	1.79364	4.13095
AAEL010634-RA	1.03928	0.719006
AAEL014755-RA	3.24539	3.24194
AAEL001965-RA	1.41439	1.37722
AAEL001802-RA	2.02712	2.33052
AAEL014078-RA	1.09633	2.47147
AAEL005673-RA	1.3373	2.46364
AAEL003686-RA	1.22443	2.1095
AAEL017023-RA	1.67906	2.61733
AAEL001964-RA	1.06201	3.6049
AAEL017023-RB	1.72885	2.61583
AAEL002610-RA	2.08656	3.87602
AAEL014980-RA	1.04706	2.0906
AAEL002720-RA	3.38673	3.02582
AAEL002595-RA	3.05544	2.81491
AAEL015458-RA	1.83645	3.10174
AAEL801283-RA	1.67143	3.26015
AAEL000834-RB	2.01658	1.68699
AAEL000834-RA	2.02451	1.68426
AAEL008473-RA	1.7781	3.68492
AAEL017144-RA	2.06914	4.4084
AAEL015639-RA	1.42836	3.11423
AAEL007371-RA	1.17926	2.95679
AAEL008274-RA	1.08674	2.67774
AAEL013984-RA	1.01501	1.85798
AAEL000074-RA	1.69924	1.94529
AAEL002301-RA	1.01571	1.74664
AAEL017536-RA	3.92209	3.39301
AAEL017345-RA	1.53101	2.75831
AAEL014937-RA	3.83419	4.70342
AAEL002601-RA	1.18716	2.48824
AAEL008364-RA	1.05794	1.83451
AAEL005482-RA	1.14164	2.225
AAEL000037-RA	3.01212	2.73635
AAEL002624-RA	1.43183	3.03954
AAEL002593-RB	3.80438	3.00979
AAEL002593-RA	3.83046	3.01264
AAEL001892-RC	2.28488	2.54329
AAEL001892-RA	2.39958	2.54315
AAEL017325-RA	1.16046	1.0965
AAEL000059-RA	1.09458	2.54858
AAEL010867-RA	2.30448	2.11056
AAEL012505-RA	1.66809	2.16461
AAEL001394-RA	1.0421	1.28587
AAEL003457-RA	1.15322	2.17236
AAEL001892-RB	2.88084	2.57478
AAEL006971-RA	3.95879	0.856393
AAEL000087-RA	1.60282	2.33585
AAEL008753-RA	1.4953	1.16365
AAEL008936-RA	3.15985	2.81324
AAEL002580-RA	1.2168	2.43225
AAEL004591-RC	2.02966	1.85206
AAEL012571-RA	1.12376	1.75791
AAEL014909-RA	1.62691	1.74949
AAEL002559-RA	1.62975	3.03631
AAEL005769-RA	2.77011	2.69317
AAEL003299-RA	4.42917	3.82068
AAEL015527-RA	1.34902	2.82012
AAEL012534-RA	1.67475	1.81797
AAEL004591-RA	1.71678	1.78766
AAEL005401-RB	1.30527	1.2263
AAEL005401-RA	1.19597	1.22384
AAEL008106-RA	1.50606	3.83882
AAEL004809-RA	1.03333	3.24338
AAEL004591-RB	2.2223	1.94241
AAEL013895-RA	1.32784	3.22041
AAEL007107-RA	1.11406	2.83458
AAEL001271-RA	2.65327	2.1408
AAEL011622-RA	1.68916	1.64442
AAEL015430-RA	2.63289	2.45538
AAEL002585-RA	1.54784	3.34784
AAEL001508-RA	3.09167	2.82616
AAEL002800-RA	1.00812	-1.24889
AAEL009423-RA	1.02339	2.68853
AAEL004156-RA	1.09035	1.20893
AAEL016980-RA	1.29999	-0.105101
AAEL011007-RA	1.09395	1.21101
AAEL014914-RA	1.86161	1.76146
AAEL017469-RA	1.36883	-0.109985
AAEL012577-RA	1.62648	1.75981
AAEL003656-RA	1.67585	2.96892
AAEL005401-RC	1.21182	1.20497
AAEL003614-RA	1.77247	3.21169
AAEL005417-RA	1.3185	1.20922
AAEL012853-RA	1.4898	1.57146
AAEL004667-RA	3.85003	3.1638
AAEL015631-RA	1.27643	0.912374
AAEL007557-RA	1.08755	0.905182
AAEL002582-RA	1.18068	2.20659
AAEL002130-RA	1.41423	1.43317
AAEL012956-RA	1.49588	2.62698
AAEL013032-RA	2.05777	1.87191
AAEL007455-RA	1.08716	2.30669
AAEL001882-RA	2.80047	2.67332
AAEL008757-RA	1.63962	2.48944
AAEL006662-RA	1.71925	2.18693
AAEL002582-RB	1.24426	2.21891
AAEL007765-RB	1.53862	0.821976
AAEL006518-RA	1.43956	2.75372
AAEL007765-RC	1.17189	0.824596
AAEL007765-RA	1.17698	0.820417
AAEL008596-RA	1.47348	1.22663
AAEL010485-RA	1.28579	0.960741
AAEL007765-RD	1.19556	0.806955
AAEL014950-RA	1.25429	1.24085
AAEL006585-RA	2.95747	6.76016
AAEL009915-RA	2.12006	2.25029
AAEL008646-RA	1.556	3.18161
AAEL011616-RA	1.72976	1.64783
AAEL015404-RA	3.51294	2.97154
AAEL010100-RB	2.88911	2.98585
AAEL014004-RA	2.84293	6.74778
AAEL009726-RA	2.37514	2.32948
AAEL002590-RA	1.40786	1.37846
AAEL001098-RA	2.95383	2.5781
AAEL017132-RA	1.17574	3.86289
AAEL007626-RA	1.79621	0.990534
AAEL002969-RA	1.46132	1.99005
AAEL014349-RA	2.33875	1.7309
AAEL005004-RA	1.55729	4.54147
AAEL000277-RA	2.47485	2.15358
AAEL002406-RA	2.57011	4.30773
AAEL014387-RA	1.16354	1.59123
AAEL010056-RA	1.08919	0.934253
AAEL015465-RA	1.71968	3.16981
AAEL003631-RA	2.3718	2.12866
AAEL013033-RA	2.13082	1.91342
AAEL005431-RA	3.04909	2.1221
AAEL003626-RA	2.41785	0.414138
AAEL010773-RA	1.19715	3.03439
AAEL003699-RA	1.74179	3.14602
AAEL011460-RA	3.94992	4.08174
AAEL008097-RA	1.19874	0.73116
AAEL005093-RA	1.85092	3.08453
AAEL006131-RA	2.10166	1.9891
AAEL012909-RA	2.08798	2.00429
AAEL000019-RA	1.23064	4.72716
AAEL000851-RA	1.41474	0.211764
AAEL003114-RA	1.25666	3.18666
AAEL005748-RA	2.78853	3.96633
AAEL002767-RA	1.27438	1.46137
AAEL010527-RA	2.10257	2.06538
AAEL017265-RA	1.92688	1.99024
AAEL006978-RA	1.74574	3.55465
AAEL000543-RA	1.21696	1.6068
AAEL006168-RA	1.28694	2.07677
AAEL017039-RA	1.31883	1.55955
AAEL012506-RA	2.00301	2.16188
AAEL017309-RA	1.34187	1.55298
AAEL009474-RA	1.74727	0.951149
AAEL014754-RA	2.31069	1.48558
AAEL000636-RA	1.17503	3.02311
AAEL007109-RA	1.11094	1.58662
AAEL013304-RA	1.48661	1.30639
AAEL003619-RA	1.84726	7.16004
AAEL011453-RA	1.32182	2.299
AAEL003619-RB	2.30953	7.1639
AAEL008606-RA	2.41417	1.43799
AAEL014390-RA	2.40045	2.967
AAEL011446-RA	2.58089	2.3857
AAEL012302-RA	2.10474	1.98222
AAEL006259-RA	2.72592	9.30823
AAEL011408-RA	1.08614	3.06676
AAEL014138-RA	2.04204	2.46534
AAEL011455-RA	2.80436	2.63387
AAEL012353-RA	2.8049	4.24178
AAEL005793-RA	1.40779	3.07982
AAEL002481-RA	1.04188	2.34345
AAEL011884-RA	1.59834	3.75326
AAEL013262-RA	1.21983	2.5281
AAEL005641-RA	1.73223	3.66438
AAEL008080-RA	3.08925	3.66322
AAEL002959-RA	2.49914	2.86017
AAEL014353-RA	2.84848	2.67953
AAEL014382-RA	1.86983	2.24017
AAEL011610-RA	2.83114	3.2273
AAEL017380-RA	2.9813	5.50554
AAEL001565-RA	1.43598	0.886169
AAEL008404-RA	1.72477	3.11163
AAEL013525-RA	2.39407	2.09273
AAEL002702-RA	2.7556	2.56135
AAEL008222-RA	1.55663	1.71703
AAEL007969-RA	1.36826	2.15608
AAEL008876-RA	3.22044	3.0365
AAEL008532-RA	3.72077	3.74009
AAEL002524-RA	1.79946	2.06361
AAEL007969-RB	1.39498	2.16519
AAEL002704-RB	1.42037	0.673743
AAEL017868-RA	2.68325	2.63933
AAEL017590-RA	2.68325	2.63933
AAEL014451-RA	1.80849	1.80492
AAEL013245-RA	2.20965	3.23014
AAEL017139-RA	1.56408	1.4221
AAEL008157-RA	1.19867	0.314516
AAEL002655-RA	1.9843	4.75237
AAEL005337-RA	2.34048	2.05419
AAEL017003-RA	1.71095	2.36216
AAEL003029-RA	2.46094	5.35887
AAEL010099-RA	1.04233	1.34445
AAEL017555-RA	1.75129	2.36017
AAEL017003-RB	1.72112	2.32418
AAEL012842-RA	1.3351	3.19747
AAEL003294-RA	1.6661	3.02247
AAEL005194-RA	1.06681	2.41261
AAEL003723-RA	1.16732	1.77405
AAEL014302-RA	1.24774	1.15272
AAEL014565-RA	2.70916	3.97447
AAEL014660-RA	1.85491	3.78192
AAEL007992-RA	3.21402	3.15779
AAEL010980-RA	1.0913	2.42796
AAEL017046-RA	1.07337	2.08585
AAEL002022-RA	2.71307	6.91648
AAEL014139-RA	1.28685	3.11713
AAEL012184-RA	2.89979	2.66097
AAEL011144-RA	1.2154	1.98174
AAEL005338-RA	1.41591	1.82835
AAEL000732-RA	2.27153	0.712793

## Sheet: iKR_iMET_UP_Rep3
Transcript_ID	Log(iKr-h1.3/iLuc.3, 2)	Log(iMet/iLuc, 2)
AAEL008607-RA	3.28064	3.23954
AAEL006576-RA	1.66296	4.1221
AAEL006576-RB	1.60841	4.11206
AAEL801284-RA	1.66013	2.44501
AAEL001794-RA	1.80226	2.33083
AAEL001794-RB	1.93423	2.32333
AAEL014005-RA	1.79364	4.13095
AAEL014755-RA	3.24539	3.24194
AAEL001965-RA	1.41439	1.37722
AAEL001802-RA	2.02712	2.33052
AAEL014078-RA	1.09633	2.47147
AAEL005673-RA	1.3373	2.46364
AAEL003686-RA	1.22443	2.1095
AAEL017023-RA	1.67906	2.61733
AAEL001964-RA	1.06201	3.6049
AAEL017023-RB	1.72885	2.61583
AAEL002610-RA	2.08656	3.87602
AAEL014980-RA	1.04706	2.0906
AAEL002720-RA	3.38673	3.02582
AAEL002595-RA	3.05544	2.81491
AAEL015458-RA	1.83645	3.10174
AAEL801283-RA	1.67143	3.26015
AAEL000834-RB	2.01658	1.68699
AAEL000834-RA	2.02451	1.68426
AAEL008473-RA	1.7781	3.68492
AAEL017144-RA	2.06914	4.4084
AAEL015639-RA	1.42836	3.11423
AAEL007371-RA	1.17926	2.95679
AAEL008274-RA	1.08674	2.67774
AAEL013984-RA	1.01501	1.85798
AAEL000074-RA	1.69924	1.94529
AAEL002301-RA	1.01571	1.74664
AAEL017536-RA	3.92209	3.39301
AAEL017345-RA	1.53101	2.75831
AAEL014937-RA	3.83419	4.70342
AAEL002601-RA	1.18716	2.48824
AAEL008364-RA	1.05794	1.83451
AAEL005482-RA	1.14164	2.225
AAEL000037-RA	3.01212	2.73635
AAEL002624-RA	1.43183	3.03954
AAEL002593-RB	3.80438	3.00979
AAEL002593-RA	3.83046	3.01264
AAEL001892-RC	2.28488	2.54329
AAEL001892-RA	2.39958	2.54315
AAEL017325-RA	1.16046	1.0965
AAEL000059-RA	1.09458	2.54858
AAEL010867-RA	2.30448	2.11056
AAEL012505-RA	1.66809	2.16461
AAEL001394-RA	1.0421	1.28587
AAEL003457-RA	1.15322	2.17236
AAEL001892-RB	2.88084	2.57478
AAEL000087-RA	1.60282	2.33585
AAEL008753-RA	1.4953	1.16365
AAEL008936-RA	3.15985	2.81324
AAEL002580-RA	1.2168	2.43225
AAEL004591-RC	2.02966	1.85206
AAEL012571-RA	1.12376	1.75791
AAEL014909-RA	1.62691	1.74949
AAEL002559-RA	1.62975	3.03631
AAEL005769-RA	2.77011	2.69317
AAEL003299-RA	4.42917	3.82068
AAEL015527-RA	1.34902	2.82012
AAEL012534-RA	1.67475	1.81797
AAEL004591-RA	1.71678	1.78766
AAEL005401-RB	1.30527	1.2263
AAEL005401-RA	1.19597	1.22384
AAEL008106-RA	1.50606	3.83882
AAEL004809-RA	1.03333	3.24338
AAEL004591-RB	2.2223	1.94241
AAEL013895-RA	1.32784	3.22041
AAEL007107-RA	1.11406	2.83458
AAEL001271-RA	2.65327	2.1408
AAEL011622-RA	1.68916	1.64442
AAEL015430-RA	2.63289	2.45538
AAEL002585-RA	1.54784	3.34784
AAEL001508-RA	3.09167	2.82616
AAEL009423-RA	1.02339	2.68853
AAEL004156-RA	1.09035	1.20893
AAEL011007-RA	1.09395	1.21101
AAEL014914-RA	1.86161	1.76146
AAEL012577-RA	1.62648	1.75981
AAEL003656-RA	1.67585	2.96892
AAEL005401-RC	1.21182	1.20497
AAEL003614-RA	1.77247	3.21169
AAEL005417-RA	1.3185	1.20922
AAEL012853-RA	1.4898	1.57146
AAEL004667-RA	3.85003	3.1638
AAEL002582-RA	1.18068	2.20659
AAEL002130-RA	1.41423	1.43317
AAEL012956-RA	1.49588	2.62698
AAEL013032-RA	2.05777	1.87191
AAEL007455-RA	1.08716	2.30669
AAEL001882-RA	2.80047	2.67332
AAEL008757-RA	1.63962	2.48944
AAEL006662-RA	1.71925	2.18693
AAEL002582-RB	1.24426	2.21891
AAEL006518-RA	1.43956	2.75372
AAEL008596-RA	1.47348	1.22663
AAEL014950-RA	1.25429	1.24085
AAEL006585-RA	2.95747	6.76016
AAEL009915-RA	2.12006	2.25029
AAEL008646-RA	1.556	3.18161
AAEL011616-RA	1.72976	1.64783
AAEL015404-RA	3.51294	2.97154
AAEL010100-RB	2.88911	2.98585
AAEL014004-RA	2.84293	6.74778
AAEL009726-RA	2.37514	2.32948
AAEL002590-RA	1.40786	1.37846
AAEL001098-RA	2.95383	2.5781
AAEL017132-RA	1.17574	3.86289
AAEL002969-RA	1.46132	1.99005
AAEL014349-RA	2.33875	1.7309
AAEL005004-RA	1.55729	4.54147
AAEL000277-RA	2.47485	2.15358
AAEL002406-RA	2.57011	4.30773
AAEL014387-RA	1.16354	1.59123
AAEL015465-RA	1.71968	3.16981
AAEL003631-RA	2.3718	2.12866
AAEL013033-RA	2.13082	1.91342
AAEL005431-RA	3.04909	2.1221
AAEL010773-RA	1.19715	3.03439
AAEL003699-RA	1.74179	3.14602
AAEL011460-RA	3.94992	4.08174
AAEL005093-RA	1.85092	3.08453
AAEL006131-RA	2.10166	1.9891
AAEL012909-RA	2.08798	2.00429
AAEL000019-RA	1.23064	4.72716
AAEL003114-RA	1.25666	3.18666
AAEL005748-RA	2.78853	3.96633
AAEL002767-RA	1.27438	1.46137
AAEL010527-RA	2.10257	2.06538
AAEL017265-RA	1.92688	1.99024
AAEL006978-RA	1.74574	3.55465
AAEL000543-RA	1.21696	1.6068
AAEL006168-RA	1.28694	2.07677
AAEL017039-RA	1.31883	1.55955
AAEL012506-RA	2.00301	2.16188
AAEL017309-RA	1.34187	1.55298
AAEL014754-RA	2.31069	1.48558
AAEL000636-RA	1.17503	3.02311
AAEL007109-RA	1.11094	1.58662
AAEL013304-RA	1.48661	1.30639
AAEL003619-RA	1.84726	7.16004
AAEL011453-RA	1.32182	2.299
AAEL003619-RB	2.30953	7.1639
AAEL008606-RA	2.41417	1.43799
AAEL014390-RA	2.40045	2.967
AAEL011446-RA	2.58089	2.3857
AAEL012302-RA	2.10474	1.98222
AAEL006259-RA	2.72592	9.30823
AAEL011408-RA	1.08614	3.06676
AAEL014138-RA	2.04204	2.46534
AAEL011455-RA	2.80436	2.63387
AAEL012353-RA	2.8049	4.24178
AAEL005793-RA	1.40779	3.07982
AAEL002481-RA	1.04188	2.34345
AAEL011884-RA	1.59834	3.75326
AAEL013262-RA	1.21983	2.5281
AAEL005641-RA	1.73223	3.66438
AAEL008080-RA	3.08925	3.66322
AAEL002959-RA	2.49914	2.86017
AAEL014353-RA	2.84848	2.67953
AAEL014382-RA	1.86983	2.24017
AAEL011610-RA	2.83114	3.2273
AAEL017380-RA	2.9813	5.50554
AAEL008404-RA	1.72477	3.11163
AAEL013525-RA	2.39407	2.09273
AAEL002702-RA	2.7556	2.56135
AAEL008222-RA	1.55663	1.71703
AAEL007969-RA	1.36826	2.15608
AAEL008876-RA	3.22044	3.0365
AAEL008532-RA	3.72077	3.74009
AAEL002524-RA	1.79946	2.06361
AAEL007969-RB	1.39498	2.16519
AAEL017868-RA	2.68325	2.63933
AAEL017590-RA	2.68325	2.63933
AAEL014451-RA	1.80849	1.80492
AAEL013245-RA	2.20965	3.23014
AAEL017139-RA	1.56408	1.4221
AAEL002655-RA	1.9843	4.75237
AAEL005337-RA	2.34048	2.05419
AAEL017003-RA	1.71095	2.36216
AAEL003029-RA	2.46094	5.35887
AAEL010099-RA	1.04233	1.34445
AAEL017555-RA	1.75129	2.36017
AAEL017003-RB	1.72112	2.32418
AAEL012842-RA	1.3351	3.19747
AAEL003294-RA	1.6661	3.02247
AAEL005194-RA	1.06681	2.41261
AAEL003723-RA	1.16732	1.77405
AAEL014302-RA	1.24774	1.15272
AAEL014565-RA	2.70916	3.97447
AAEL014660-RA	1.85491	3.78192
AAEL007992-RA	3.21402	3.15779
AAEL010980-RA	1.0913	2.42796
AAEL017046-RA	1.07337	2.08585
AAEL002022-RA	2.71307	6.91648
AAEL014139-RA	1.28685	3.11713
AAEL012184-RA	2.89979	2.66097
AAEL011144-RA	1.2154	1.98174
AAEL005338-RA	1.41591	1.82835
