# Supplementary material for: Synergistic action of the transcription factors Krüppel homolog 1 and Hairy in juvenile hormone/Methoprene-tolerant-mediated gene-repression in the mosquito Aedes aegypti
Source: PLoS Genet. 2019 Oct 29;15(10):e1008443. doi: 10.1371/journal.pgen.1008443 (PMC6818763; doi:10.1371/journal.pgen.1008443)
Supplement: S2 Table — (XLSX) [file pgen.1008443.s011.xlsx]

## Sheet: Sheet1
Gene id	KBS	KBS Pos	HBS	HBS Pos	Distance
AAEL008222	ATAGAGTT	96	CACATG	2392	-2296
AAEL010773	CTATTTAG	1674	CACGCG	3501	-1827
AAEL017023	TAACGCTA	292	CATGTG	2060	-1768
AAEL001794	ACGCTAAA	2063	CATGCG	3691	-1628
AAEL007371	TAACGCTA	2096	CATGCG	3338	-1242
AAEL008080	GCTAAATA	2632	CACATG	3389	-757
AAEL011144	AGAGTTCC	455	CACATG	976	-521
AAEL001802	AAATAGAG	3159	CGAATG	3664	-505
AAEL003614	TATTTAGC	2196	CACGCG	2682	-486
AAEL002969	ACTCTATT	1909	CACATG	2340	-431
AAEL002022	GCTAAATA	1370	CACATG	1791	-421
AAEL002492	GGAACTCT	4385	CACATG	4771	-386
AAEL005792	ACTCTATT	3057	CACATG	3425	-368
AAEL015465	GAACTCTA	3098	CGAATG	3456	-358
AAEL001964	CTCTATTT	1425	CACGCG	1724	-299
AAEL010139	TCTATTTA	4053	CGCATG	4349	-296
AAEL003857	TCTATTTA	3215	CATGCG	3509	-294
AAEL010099	TATTTAGC	418	CGAATG	694	-276
AAEL006585	TATTTAGC	3671	CGCATG	3908	-237
AAEL014382	GCTAAATA	3013	CACGCG	3248	-235
AAEL000543	GCTAAATA	4607	CGCATG	4827	-220
AAEL004809	TAAATAGA	1557	CATGCG	1768	-211
AAEL008646	TCTATTTA	4739	CATGCG	4941	-202
AAEL010980	CGCTAAAT	884	CGCGTG	1057	-173
AAEL009423	ACGCTAAA	2863	CATGTG	3017	-154
AAEL005641	TATTTAGC	2824	CGAATG	2971	-147
AAEL003619	AACGCTAA	226	CATGCG	369	-143
AAEL007455	TAACGCTA	1612	CATGCG	1753	-141
AAEL014617	GAACTCTA	35	CATGTG	168	-133
AAEL003114	GCTAAATA	4018	CATGCG	4139	-121
AAEL005004	TCTATTTA	4568	CGCATG	4687	-119
AAEL017380	AATAGAGT	73	CACGTG	187	-114
AAEL014004	AACTCTAT	2593	CGAATG	2702	-109
AAEL008292	TAGCGTTA	4355	CGAATG	4461	-106
AAEL000636	CTCTATTT	178	CATGCG	279	-101
AAEL008473	TAGCGTTA	4854	CACGTG	4953	-99
AAEL000087	GAACTCAT	1721	CATGCG	1794	-73
AAEL003029	TTAGCGTT	2868	CACATG	2939	-71
AAEL005673	GCTAAATA	1399	CGAATG	1450	-51
AAEL014980	TATTTAGC	537	CATGCG	575	-38
AAEL005431	CGCTAAAT	503	CGAATG	536	-33
AAEL003319	TAACGCTA	817	CGAATG	848	-31
AAEL003294	TAGAGTTC	2660	CGAATG	2690	-30
AAEL002301	TCTATTTA	3079	CGAATG	3107	-28
AAEL007107	TTTAGCGT	170	CATGTG	185	-15
AAEL015527	TTTAGCGT	170	CATGTG	185	-15
AAEL011453	AACGCTAA	712	CATGTG	721	-9
AAEL014078	CTCTATTT	316	CATGTG	291	25
AAEL003686	ACTCTATT	2353	CACATG	2319	34
AAEL002559	GCTAAATA	1826	CGAATG	1791	35
AAEL017046	TTTAGCGT	1306	CGAATG	1271	35
AAEL008050	GCTAAATA	385	CATGTG	325	60
AAEL003841	AAATAGAG	1351	CGCATG	1290	61
AAEL002406	ACGCTAAA	1613	CACATG	1545	68
AAEL011610	TTAGCGTT	3783	CGAATG	3715	68
AAEL000374	CTAAATAG	4958	CATGCG	4887	71
AAEL006576	TCTATTTA	2523	CATGTG	2451	72
AAEL014005	TCTATTTA	2149	CATGTG	2077	72
AAEL003699	TCTATTTA	4983	CGAATG	4901	82
AAEL002580	TATTTAGC	3567	CGAATG	3476	91
AAEL017003	AAATAGAG	452	CACGTG	360	92
AAEL017555	AAATAGAG	452	CACGTG	360	92
AAEL011884	AATAGAGT	2697	CATGTG	2604	93
AAEL003723	CTCTATTT	3882	CGAATG	3784	98
AAEL012353	TAACGCTA	4671	CGAATG	4566	105
AAEL017484	ATTTAGCG	1475	CACGTG	1367	108
AAEL006168	TTAGCGTT	4977	CGCGTG	4845	132
AAEL007969	AACGCTAA	1767	CGCGTG	1622	145
AAEL005793	TCTATTTA	2436	CATGTG	2288	148
AAEL009459	AACGCTAA	4776	CGCATG	4618	158
AAEL012571	ACGCTAAA	2663	CACGCG	2501	162
AAEL000059	TAGCGTTA	3861	CATGCG	3695	166
AAEL007992	GCTAAATA	3291	CGAATG	3121	170
AAEL008106	ACTCTATT	2925	CACATG	2750	175
AAEL008274	AACTCTAT	4873	CACATG	4694	179
AAEL006978	TAGAGTTC	537	CGAATG	355	182
AAEL014660	GAACTCTA	2309	CACGTG	2121	188
AAEL008404	TAGAGTTC	1939	CGAATG	1731	208
AAEL002481	AATAGAGT	4716	CGAATG	4489	227
AAEL017345	TATTTAGC	587	CACATG	355	232
AAEL014139	CGCTAAAT	872	CGAATG	631	241
AAEL005093	TCTATTTA	578	CACGTG	323	255
AAEL005748	CGCTAAAT	2977	CATGTG	2700	277
AAEL012842	ACGCTAAA	4894	CACGTG	4611	283
AAEL008753	GCTAAATA	1109	CACATG	750	359
AAEL008757	AATAGAGT	2763	CACATG	2398	365
AAEL001394	TAAATAGA	1476	CACATG	1061	415
AAEL002585	GGAACTCT	2820	CGAATG	2399	421
AAEL013262	GAACTCTA	3111	CATGTG	2598	513
AAEL006723	CTCTATTT	1092	CACGTG	578	514
AAEL011407	ACTCTATT	3109	CGAATG	2512	597
AAEL012194	ATAGAGTT	4952	CATGTG	4349	603
AAEL013245	AGAGTTCC	3972	CGAATG	3361	611
AAEL013895	AACGCTAA	2206	CATGTG	1532	674
AAEL012956	CTAAATAG	4965	CGAATG	4167	798
AAEL002655	AACTCTAT	1067	CGAATG	236	831
AAEL006518	AGAGTTCC	4895	CGAATG	4053	842
AAEL002601	CGCTAAAT	4798	CACATG	3403	1395
AAEL002624	AGAGTTCC	3524	CGCGTG	1948	1576
AAEL006662	TAGCGTTA	4130	CACATG	1305	2825
